# Supplementary material for: Ultrasensitive imaging-based sensor unlocked by differential guided-mode resonance
Source: Nat Commun. 2025 Jul 3;16:6113. doi: 10.1038/s41467-025-60947-3 (PMC12229338; doi:10.1038/s41467-025-60947-3)
Supplement: Supplementary file 3 — Source Data [file 41467_2025_60947_MOESM3_ESM.xlsx]

## Sheet: F2b(i)
0.848585	0.848701	0.848816	0.84893	0.849044	0.849157	0.849269	0.84938	0.84949	0.849599	0.849706	0.849811	0.849915	0.850017	0.850116	0.850213	0.850307	0.850399	0.850487	0.850571	0.850652	0.850729	0.850801	0.850868	0.850929	0.850985	0.851035	0.851078	0.851113	0.85114	0.851159	0.851168	0.851168	0.851156	0.851132	0.851096	0.851045	0.85098	0.850899	0.8508	0.850682	0.850544	0.850384	0.8502	0.84999	0.849752	0.849483	0.849182	0.848845	0.84847
0.848394	0.84851	0.848625	0.848741	0.848855	0.848969	0.849083	0.849195	0.849306	0.849417	0.849526	0.849633	0.84974	0.849844	0.849946	0.850046	0.850144	0.85024	0.850332	0.850421	0.850507	0.850589	0.850667	0.850741	0.85081	0.850873	0.850931	0.850983	0.851028	0.851066	0.851096	0.851118	0.851131	0.851133	0.851126	0.851106	0.851074	0.851029	0.850969	0.850893	0.850801	0.85069	0.850559	0.850406	0.85023	0.850029	0.849801	0.849544	0.849254	0.84893
0.848202	0.848318	0.848434	0.84855	0.848665	0.84878	0.848894	0.849008	0.84912	0.849232	0.849343	0.849452	0.849561	0.849667	0.849772	0.849875	0.849976	0.850075	0.850171	0.850265	0.850355	0.850442	0.850525	0.850605	0.85068	0.850751	0.850816	0.850876	0.85093	0.850978	0.851018	0.851051	0.851076	0.851092	0.851098	0.851094	0.851079	0.851051	0.851011	0.850956	0.850886	0.850799	0.850695	0.850571	0.850426	0.850258	0.850066	0.849848	0.849601	0.849322
0.848009	0.848125	0.848242	0.848358	0.848474	0.848589	0.848704	0.848819	0.848932	0.849045	0.849157	0.849269	0.849379	0.849487	0.849594	0.8497	0.849804	0.849905	0.850005	0.850102	0.850196	0.850288	0.850376	0.850461	0.850542	0.850619	0.850691	0.850758	0.85082	0.850876	0.850926	0.850969	0.851005	0.851033	0.851052	0.851061	0.851061	0.85105	0.851027	0.850991	0.850941	0.850877	0.850796	0.850698	0.850581	0.850443	0.850284	0.850101	0.849892	0.849655
0.847816	0.847932	0.848049	0.848165	0.848281	0.848397	0.848513	0.848628	0.848742	0.848856	0.84897	0.849082	0.849194	0.849304	0.849413	0.849521	0.849627	0.849732	0.849834	0.849934	0.850032	0.850128	0.85022	0.85031	0.850396	0.850478	0.850556	0.85063	0.850699	0.850763	0.850821	0.850874	0.850919	0.850957	0.850988	0.85101	0.851023	0.851027	0.851019	0.851	0.850969	0.850925	0.850865	0.85079	0.850699	0.850588	0.850459	0.850307	0.850132	0.849933
0.847622	0.847738	0.847855	0.847971	0.848088	0.848204	0.84832	0.848436	0.848551	0.848666	0.84878	0.848894	0.849007	0.849118	0.849229	0.849339	0.849447	0.849554	0.849659	0.849762	0.849863	0.849962	0.850058	0.850152	0.850242	0.85033	0.850413	0.850493	0.850569	0.850639	0.850705	0.850766	0.85082	0.850868	0.850909	0.850942	0.850968	0.850984	0.850991	0.850987	0.850973	0.850946	0.850906	0.850852	0.850783	0.850698	0.850594	0.850471	0.850328	0.850161
0.847428	0.847545	0.847661	0.847777	0.847894	0.84801	0.848126	0.848243	0.848358	0.848474	0.848589	0.848703	0.848817	0.84893	0.849042	0.849154	0.849264	0.849372	0.84948	0.849585	0.849689	0.849791	0.849891	0.849988	0.850083	0.850174	0.850263	0.850348	0.850429	0.850506	0.850579	0.850646	0.850709	0.850765	0.850816	0.850859	0.850895	0.850924	0.850943	0.850954	0.850954	0.850943	0.850921	0.850886	0.850837	0.850774	0.850694	0.850597	0.850482	0.850346
0.847234	0.84735	0.847467	0.847583	0.847699	0.847816	0.847932	0.848049	0.848165	0.848281	0.848396	0.848511	0.848626	0.84874	0.848854	0.848966	0.849078	0.849188	0.849297	0.849405	0.849511	0.849616	0.849719	0.849819	0.849917	0.850013	0.850106	0.850195	0.850282	0.850364	0.850443	0.850517	0.850586	0.850651	0.85071	0.850762	0.850808	0.850847	0.850878	0.850901	0.850915	0.850919	0.850913	0.850895	0.850864	0.850821	0.850763	0.850689	0.850599	0.85049
0.847041	0.847156	0.847272	0.847388	0.847505	0.847621	0.847737	0.847854	0.84797	0.848086	0.848202	0.848318	0.848434	0.848548	0.848663	0.848776	0.848889	0.849001	0.849112	0.849222	0.84933	0.849437	0.849542	0.849645	0.849747	0.849846	0.849942	0.850036	0.850127	0.850214	0.850298	0.850379	0.850454	0.850526	0.850592	0.850653	0.850708	0.850756	0.850798	0.850832	0.850858	0.850875	0.850883	0.85088	0.850867	0.850841	0.850802	0.85075	0.850682	0.850597
0.846847	0.846962	0.847078	0.847194	0.84731	0.847426	0.847542	0.847659	0.847775	0.847891	0.848008	0.848124	0.84824	0.848355	0.84847	0.848585	0.848699	0.848812	0.848924	0.849035	0.849145	0.849254	0.849362	0.849467	0.849571	0.849674	0.849773	0.849871	0.849966	0.850058	0.850147	0.850232	0.850313	0.850391	0.850464	0.850532	0.850595	0.850652	0.850703	0.850747	0.850784	0.850813	0.850834	0.850845	0.850846	0.850837	0.850816	0.850782	0.850735	0.850672
0.846654	0.846769	0.846884	0.846999	0.847115	0.847231	0.847347	0.847463	0.847579	0.847696	0.847812	0.847929	0.848045	0.848161	0.848276	0.848391	0.848506	0.84862	0.848734	0.848846	0.848958	0.849069	0.849178	0.849286	0.849392	0.849497	0.8496	0.849701	0.849799	0.849895	0.849988	0.850078	0.850165	0.850248	0.850327	0.850401	0.850471	0.850536	0.850595	0.850649	0.850696	0.850735	0.850767	0.850791	0.850806	0.850811	0.850806	0.850789	0.85076	0.850718
0.846461	0.846575	0.84669	0.846805	0.84692	0.847035	0.847151	0.847267	0.847384	0.8475	0.847616	0.847733	0.847849	0.847965	0.848081	0.848197	0.848312	0.848427	0.848542	0.848655	0.848768	0.84888	0.848991	0.849101	0.849209	0.849316	0.849422	0.849525	0.849627	0.849726	0.849823	0.849917	0.850008	0.850096	0.850181	0.850261	0.850338	0.850409	0.850476	0.850538	0.850593	0.850643	0.850685	0.85072	0.850747	0.850765	0.850774	0.850773	0.85076	0.850736
0.846269	0.846382	0.846496	0.846611	0.846725	0.84684	0.846956	0.847072	0.847187	0.847304	0.84742	0.847536	0.847653	0.847769	0.847885	0.848001	0.848117	0.848233	0.848348	0.848462	0.848576	0.848689	0.848802	0.848913	0.849023	0.849132	0.84924	0.849346	0.84945	0.849553	0.849653	0.849751	0.849846	0.849938	0.850027	0.850113	0.850195	0.850273	0.850347	0.850415	0.850479	0.850537	0.850589	0.850634	0.850671	0.850701	0.850723	0.850735	0.850738	0.85073
0.846077	0.84619	0.846303	0.846417	0.846531	0.846646	0.846761	0.846876	0.846991	0.847107	0.847223	0.84734	0.847456	0.847572	0.847689	0.847805	0.847921	0.848037	0.848153	0.848268	0.848383	0.848497	0.84861	0.848723	0.848835	0.848945	0.849055	0.849163	0.84927	0.849375	0.849478	0.849579	0.849677	0.849774	0.849867	0.849957	0.850045	0.850128	0.850208	0.850283	0.850354	0.850419	0.850479	0.850533	0.850581	0.850622	0.850655	0.850679	0.850695	0.850702
0.845886	0.845998	0.846111	0.846224	0.846337	0.846451	0.846566	0.84668	0.846795	0.846911	0.847027	0.847143	0.847259	0.847375	0.847491	0.847608	0.847724	0.84784	0.847956	0.848072	0.848187	0.848302	0.848417	0.848531	0.848644	0.848756	0.848867	0.848977	0.849085	0.849193	0.849298	0.849402	0.849504	0.849603	0.849701	0.849795	0.849887	0.849975	0.85006	0.850141	0.850218	0.850291	0.850358	0.85042	0.850477	0.850527	0.85057	0.850606	0.850635	0.850654
0.845696	0.845807	0.845919	0.846031	0.846144	0.846257	0.846371	0.846485	0.8466	0.846715	0.84683	0.846946	0.847062	0.847178	0.847294	0.84741	0.847527	0.847643	0.847759	0.847875	0.847991	0.848107	0.848222	0.848336	0.84845	0.848564	0.848676	0.848788	0.848898	0.849007	0.849115	0.849221	0.849326	0.849428	0.849529	0.849627	0.849723	0.849815	0.849905	0.849991	0.850074	0.850153	0.850227	0.850296	0.850361	0.850419	0.850472	0.850518	0.850557	0.850588
0.845506	0.845617	0.845728	0.845839	0.845951	0.846064	0.846177	0.84629	0.846404	0.846519	0.846634	0.846749	0.846864	0.84698	0.847096	0.847212	0.847329	0.847445	0.847561	0.847678	0.847794	0.84791	0.848025	0.848141	0.848255	0.84837	0.848483	0.848596	0.848708	0.848819	0.848928	0.849037	0.849144	0.849249	0.849352	0.849454	0.849553	0.849649	0.849743	0.849834	0.849922	0.850006	0.850086	0.850162	0.850233	0.8503	0.850361	0.850416	0.850464	0.850506
0.845318	0.845427	0.845537	0.845648	0.845759	0.845871	0.845983	0.846096	0.84621	0.846323	0.846438	0.846552	0.846667	0.846783	0.846898	0.847014	0.84713	0.847247	0.847363	0.847479	0.847596	0.847712	0.847828	0.847944	0.848059	0.848174	0.848288	0.848402	0.848515	0.848628	0.848739	0.848849	0.848958	0.849065	0.849171	0.849275	0.849377	0.849477	0.849575	0.84967	0.849762	0.849851	0.849937	0.850018	0.850096	0.850169	0.850238	0.850301	0.850358	0.850409
0.84513	0.845238	0.845347	0.845457	0.845568	0.845679	0.84579	0.845902	0.846015	0.846128	0.846242	0.846356	0.846471	0.846585	0.846701	0.846816	0.846932	0.847048	0.847164	0.84728	0.847397	0.847513	0.847629	0.847745	0.847861	0.847977	0.848092	0.848207	0.848321	0.848434	0.848547	0.848658	0.848769	0.848878	0.848986	0.849093	0.849198	0.849301	0.849402	0.8495	0.849596	0.849689	0.84978	0.849867	0.84995	0.850029	0.850104	0.850174	0.85024	0.850299
0.844943	0.84505	0.845159	0.845268	0.845377	0.845487	0.845598	0.845709	0.845821	0.845934	0.846047	0.84616	0.846274	0.846388	0.846503	0.846618	0.846734	0.846849	0.846965	0.847081	0.847198	0.847314	0.84743	0.847546	0.847663	0.847779	0.847894	0.84801	0.848124	0.848239	0.848352	0.848465	0.848577	0.848688	0.848798	0.848907	0.849014	0.84912	0.849223	0.849325	0.849424	0.849521	0.849616	0.849707	0.849796	0.84988	0.849961	0.850038	0.85011	0.850178
0.844757	0.844864	0.844971	0.845079	0.845187	0.845297	0.845407	0.845517	0.845628	0.84574	0.845852	0.845965	0.846078	0.846192	0.846306	0.846421	0.846536	0.846651	0.846766	0.846882	0.846998	0.847114	0.847231	0.847347	0.847463	0.847579	0.847695	0.847811	0.847927	0.848042	0.848156	0.84827	0.848383	0.848496	0.848607	0.848718	0.848827	0.848934	0.849041	0.849145	0.849248	0.849348	0.849446	0.849542	0.849634	0.849724	0.84981	0.849892	0.849971	0.850045
0.844572	0.844678	0.844784	0.844891	0.844999	0.845107	0.845216	0.845326	0.845436	0.845547	0.845658	0.84577	0.845883	0.845996	0.846109	0.846223	0.846338	0.846452	0.846568	0.846683	0.846799	0.846915	0.847031	0.847147	0.847263	0.847379	0.847496	0.847612	0.847728	0.847843	0.847958	0.848073	0.848187	0.848301	0.848414	0.848526	0.848636	0.848746	0.848854	0.848961	0.849066	0.84917	0.849271	0.84937	0.849466	0.84956	0.849651	0.849739	0.849823	0.849903
0.844388	0.844493	0.844598	0.844704	0.844811	0.844918	0.845026	0.845135	0.845244	0.845354	0.845465	0.845576	0.845688	0.8458	0.845913	0.846026	0.84614	0.846254	0.846369	0.846484	0.846599	0.846715	0.846831	0.846947	0.847063	0.847179	0.847295	0.847412	0.847528	0.847644	0.847759	0.847875	0.84799	0.848104	0.848218	0.848331	0.848443	0.848554	0.848665	0.848773	0.848881	0.848987	0.849091	0.849193	0.849293	0.84939	0.849485	0.849578	0.849666	0.849752
0.844205	0.844309	0.844413	0.844518	0.844624	0.844731	0.844838	0.844945	0.845054	0.845163	0.845273	0.845383	0.845494	0.845605	0.845718	0.84583	0.845943	0.846057	0.846171	0.846285	0.8464	0.846515	0.846631	0.846746	0.846862	0.846978	0.847095	0.847211	0.847327	0.847443	0.847559	0.847675	0.847791	0.847906	0.84802	0.848134	0.848248	0.84836	0.848472	0.848583	0.848692	0.8488	0.848907	0.849011	0.849114	0.849215	0.849314	0.84941	0.849503	0.849593
0.844024	0.844126	0.84423	0.844334	0.844438	0.844544	0.84465	0.844757	0.844864	0.844972	0.845081	0.845191	0.845301	0.845411	0.845523	0.845634	0.845747	0.84586	0.845973	0.846087	0.846201	0.846316	0.846431	0.846546	0.846662	0.846777	0.846893	0.84701	0.847126	0.847242	0.847358	0.847474	0.84759	0.847706	0.847821	0.847936	0.84805	0.848164	0.848277	0.848389	0.8485	0.84861	0.848718	0.848826	0.848931	0.849035	0.849137	0.849236	0.849333	0.849428
0.843843	0.843945	0.844047	0.84415	0.844254	0.844358	0.844463	0.844569	0.844675	0.844783	0.844891	0.844999	0.845108	0.845218	0.845328	0.845439	0.845551	0.845663	0.845776	0.845889	0.846003	0.846117	0.846231	0.846346	0.846461	0.846577	0.846692	0.846808	0.846924	0.84704	0.847157	0.847273	0.847389	0.847505	0.847621	0.847736	0.847851	0.847966	0.84808	0.848193	0.848305	0.848417	0.848527	0.848636	0.848744	0.84885	0.848955	0.849057	0.849158	0.849256
0.843664	0.843764	0.843865	0.843967	0.84407	0.844173	0.844277	0.844382	0.844488	0.844594	0.844701	0.844808	0.844917	0.845026	0.845135	0.845245	0.845356	0.845467	0.845579	0.845692	0.845804	0.845918	0.846032	0.846146	0.846261	0.846376	0.846491	0.846607	0.846723	0.846839	0.846955	0.847071	0.847187	0.847303	0.847419	0.847535	0.847651	0.847766	0.847881	0.847995	0.848108	0.848221	0.848333	0.848444	0.848554	0.848662	0.848769	0.848874	0.848977	0.849079
0.843486	0.843585	0.843685	0.843786	0.843888	0.84399	0.844093	0.844197	0.844301	0.844406	0.844512	0.844619	0.844726	0.844834	0.844943	0.845052	0.845162	0.845272	0.845383	0.845495	0.845607	0.84572	0.845833	0.845947	0.846061	0.846175	0.84629	0.846405	0.846521	0.846636	0.846752	0.846868	0.846985	0.847101	0.847217	0.847333	0.847449	0.847565	0.84768	0.847795	0.847909	0.848023	0.848136	0.848249	0.84836	0.84847	0.848579	0.848686	0.848792	0.848897
0.843309	0.843407	0.843506	0.843606	0.843706	0.843807	0.843909	0.844012	0.844116	0.84422	0.844325	0.84443	0.844537	0.844644	0.844751	0.844859	0.844968	0.845078	0.845188	0.845299	0.84541	0.845522	0.845635	0.845748	0.845861	0.845975	0.846089	0.846204	0.846319	0.846434	0.84655	0.846666	0.846782	0.846898	0.847014	0.84713	0.847247	0.847363	0.847478	0.847594	0.847709	0.847824	0.847938	0.848051	0.848164	0.848275	0.848386	0.848495	0.848604	0.84871
0.843133	0.84323	0.843328	0.843427	0.843526	0.843626	0.843727	0.843829	0.843931	0.844034	0.844138	0.844243	0.844348	0.844454	0.844561	0.844668	0.844776	0.844885	0.844994	0.845104	0.845214	0.845325	0.845437	0.845549	0.845662	0.845775	0.845889	0.846003	0.846118	0.846233	0.846348	0.846463	0.846579	0.846695	0.846811	0.846927	0.847043	0.847159	0.847276	0.847391	0.847507	0.847622	0.847737	0.847851	0.847965	0.848078	0.84819	0.848301	0.848411	0.84852
0.842958	0.843054	0.843151	0.843249	0.843347	0.843446	0.843546	0.843647	0.843748	0.84385	0.843953	0.844056	0.844161	0.844266	0.844371	0.844478	0.844585	0.844692	0.844801	0.84491	0.845019	0.845129	0.84524	0.845352	0.845464	0.845576	0.845689	0.845803	0.845917	0.846031	0.846146	0.846261	0.846376	0.846492	0.846608	0.846724	0.84684	0.846956	0.847072	0.847188	0.847304	0.84742	0.847535	0.84765	0.847765	0.847879	0.847992	0.848104	0.848216	0.848326
0.842785	0.84288	0.842976	0.843072	0.843169	0.843267	0.843366	0.843466	0.843566	0.843667	0.843769	0.843871	0.843974	0.844078	0.844183	0.844288	0.844394	0.844501	0.844608	0.844716	0.844825	0.844934	0.845044	0.845155	0.845266	0.845378	0.84549	0.845603	0.845716	0.84583	0.845944	0.846058	0.846173	0.846289	0.846404	0.84652	0.846636	0.846752	0.846868	0.846984	0.8471	0.847216	0.847332	0.847448	0.847563	0.847678	0.847792	0.847905	0.848018	0.84813
0.842613	0.842707	0.842801	0.842897	0.842993	0.84309	0.843188	0.843286	0.843385	0.843485	0.843586	0.843687	0.843789	0.843892	0.843996	0.8441	0.844205	0.844311	0.844417	0.844524	0.844632	0.84474	0.844849	0.844959	0.845069	0.84518	0.845291	0.845403	0.845516	0.845629	0.845743	0.845856	0.845971	0.846086	0.846201	0.846316	0.846432	0.846547	0.846663	0.84678	0.846896	0.847012	0.847128	0.847244	0.847359	0.847475	0.84759	0.847704	0.847818	0.847931
0.842442	0.842535	0.842628	0.842723	0.842818	0.842914	0.84301	0.843107	0.843205	0.843304	0.843404	0.843504	0.843605	0.843707	0.843809	0.843913	0.844017	0.844121	0.844227	0.844333	0.844439	0.844547	0.844655	0.844764	0.844873	0.844983	0.845094	0.845205	0.845317	0.845429	0.845542	0.845655	0.845769	0.845883	0.845997	0.846112	0.846228	0.846343	0.846459	0.846575	0.846691	0.846807	0.846923	0.847039	0.847155	0.847271	0.847386	0.847501	0.847616	0.84773
0.842273	0.842364	0.842457	0.84255	0.842644	0.842738	0.842834	0.84293	0.843027	0.843125	0.843223	0.843322	0.843422	0.843523	0.843624	0.843727	0.843829	0.843933	0.844037	0.844142	0.844248	0.844355	0.844462	0.84457	0.844678	0.844787	0.844897	0.845007	0.845118	0.845229	0.845342	0.845454	0.845567	0.845681	0.845795	0.845909	0.846024	0.846139	0.846254	0.84637	0.846486	0.846602	0.846718	0.846834	0.84695	0.847066	0.847182	0.847297	0.847413	0.847528
0.842104	0.842195	0.842286	0.842378	0.842471	0.842565	0.842659	0.842754	0.84285	0.842946	0.843044	0.843142	0.843241	0.84334	0.843441	0.843542	0.843644	0.843746	0.843849	0.843953	0.844058	0.844163	0.84427	0.844376	0.844484	0.844592	0.844701	0.84481	0.84492	0.845031	0.845142	0.845254	0.845366	0.845479	0.845592	0.845706	0.84582	0.845935	0.84605	0.846165	0.84628	0.846396	0.846512	0.846628	0.846744	0.84686	0.846976	0.847092	0.847208	0.847323
0.841937	0.842027	0.842117	0.842208	0.8423	0.842392	0.842485	0.842579	0.842674	0.842769	0.842866	0.842963	0.84306	0.843159	0.843258	0.843358	0.843459	0.84356	0.843662	0.843765	0.843869	0.843973	0.844079	0.844184	0.844291	0.844398	0.844506	0.844614	0.844723	0.844833	0.844943	0.845054	0.845166	0.845278	0.84539	0.845504	0.845617	0.845731	0.845845	0.84596	0.846075	0.846191	0.846306	0.846422	0.846538	0.846654	0.84677	0.846886	0.847002	0.847118
0.841772	0.84186	0.841949	0.842039	0.842129	0.842221	0.842313	0.842406	0.842499	0.842594	0.842689	0.842785	0.842881	0.842979	0.843077	0.843176	0.843275	0.843376	0.843477	0.843579	0.843681	0.843785	0.843889	0.843993	0.844099	0.844205	0.844312	0.844419	0.844527	0.844636	0.844746	0.844856	0.844966	0.845078	0.845189	0.845302	0.845414	0.845528	0.845642	0.845756	0.84587	0.845985	0.8461	0.846216	0.846332	0.846448	0.846564	0.84668	0.846796	0.846912
0.841607	0.841694	0.841782	0.841871	0.841961	0.842051	0.842142	0.842234	0.842326	0.842419	0.842513	0.842608	0.842704	0.8428	0.842897	0.842995	0.843093	0.843192	0.843292	0.843393	0.843495	0.843597	0.8437	0.843803	0.843908	0.844013	0.844119	0.844225	0.844332	0.84444	0.844549	0.844658	0.844768	0.844878	0.844989	0.8451	0.845213	0.845325	0.845438	0.845552	0.845666	0.84578	0.845895	0.84601	0.846125	0.846241	0.846357	0.846473	0.846589	0.846705
0.841444	0.84153	0.841617	0.841705	0.841793	0.841882	0.841972	0.842063	0.842154	0.842246	0.842339	0.842433	0.842527	0.842622	0.842718	0.842815	0.842912	0.84301	0.843109	0.843209	0.843309	0.84341	0.843512	0.843615	0.843718	0.843822	0.843927	0.844032	0.844139	0.844245	0.844353	0.844461	0.84457	0.844679	0.844789	0.8449	0.845011	0.845123	0.845235	0.845348	0.845462	0.845575	0.84569	0.845804	0.845919	0.846034	0.84615	0.846265	0.846381	0.846497
0.841282	0.841367	0.841453	0.841539	0.841627	0.841715	0.841803	0.841893	0.841983	0.842074	0.842166	0.842259	0.842352	0.842446	0.842541	0.842636	0.842732	0.842829	0.842927	0.843026	0.843125	0.843225	0.843326	0.843427	0.84353	0.843633	0.843736	0.843841	0.843946	0.844052	0.844158	0.844265	0.844373	0.844482	0.844591	0.8447	0.844811	0.844922	0.845033	0.845145	0.845258	0.845371	0.845485	0.845599	0.845713	0.845828	0.845943	0.846058	0.846174	0.84629
0.841121	0.841205	0.84129	0.841375	0.841462	0.841549	0.841636	0.841725	0.841814	0.841904	0.841994	0.842086	0.842178	0.842271	0.842364	0.842459	0.842554	0.84265	0.842746	0.842844	0.842942	0.843041	0.843141	0.843241	0.843342	0.843444	0.843547	0.84365	0.843754	0.843859	0.843964	0.84407	0.844177	0.844285	0.844393	0.844502	0.844611	0.844721	0.844832	0.844943	0.845055	0.845167	0.84528	0.845394	0.845507	0.845622	0.845736	0.845851	0.845966	0.846082
0.840962	0.841045	0.841128	0.841213	0.841298	0.841384	0.84147	0.841558	0.841646	0.841734	0.841824	0.841914	0.842005	0.842097	0.84219	0.842283	0.842377	0.842472	0.842567	0.842663	0.84276	0.842858	0.842957	0.843056	0.843156	0.843257	0.843358	0.843461	0.843564	0.843667	0.843772	0.843877	0.843983	0.844089	0.844196	0.844304	0.844413	0.844522	0.844632	0.844742	0.844853	0.844965	0.845077	0.845189	0.845302	0.845416	0.84553	0.845644	0.845759	0.845874
0.840804	0.840886	0.840968	0.841052	0.841136	0.84122	0.841306	0.841392	0.841479	0.841567	0.841655	0.841744	0.841834	0.841925	0.842016	0.842108	0.842201	0.842295	0.842389	0.842484	0.84258	0.842677	0.842774	0.842872	0.842971	0.843071	0.843171	0.843272	0.843374	0.843477	0.84358	0.843684	0.843789	0.843895	0.844001	0.844108	0.844215	0.844323	0.844432	0.844542	0.844652	0.844762	0.844874	0.844985	0.845098	0.845211	0.845324	0.845438	0.845552	0.845666
0.840647	0.840728	0.840809	0.840891	0.840974	0.841058	0.841142	0.841227	0.841313	0.8414	0.841487	0.841575	0.841664	0.841753	0.841844	0.841935	0.842027	0.842119	0.842212	0.842306	0.842401	0.842497	0.842593	0.84269	0.842788	0.842886	0.842986	0.843086	0.843186	0.843288	0.84339	0.843493	0.843597	0.843701	0.843806	0.843912	0.844019	0.844126	0.844234	0.844342	0.844451	0.844561	0.844671	0.844782	0.844894	0.845006	0.845119	0.845232	0.845345	0.845459
0.840491	0.840571	0.840652	0.840733	0.840815	0.840897	0.84098	0.841064	0.841149	0.841235	0.841321	0.841408	0.841495	0.841584	0.841673	0.841763	0.841853	0.841945	0.842037	0.84213	0.842223	0.842318	0.842413	0.842509	0.842605	0.842703	0.842801	0.8429	0.843	0.8431	0.843201	0.843303	0.843406	0.843509	0.843613	0.843718	0.843823	0.843929	0.844036	0.844144	0.844252	0.844361	0.84447	0.84458	0.844691	0.844802	0.844914	0.845026	0.845139	0.845252
0.840337	0.840416	0.840495	0.840575	0.840656	0.840737	0.84082	0.840903	0.840986	0.841071	0.841156	0.841241	0.841328	0.841415	0.841503	0.841592	0.841682	0.841772	0.841863	0.841955	0.842047	0.84214	0.842234	0.842329	0.842425	0.842521	0.842618	0.842716	0.842814	0.842913	0.843013	0.843114	0.843216	0.843318	0.843421	0.843525	0.843629	0.843734	0.84384	0.843946	0.844054	0.844161	0.84427	0.844379	0.844489	0.844599	0.84471	0.844822	0.844934	0.845046
0.840184	0.840262	0.84034	0.840419	0.840499	0.840579	0.84066	0.840742	0.840825	0.840908	0.840992	0.841077	0.841162	0.841248	0.841335	0.841423	0.841511	0.8416	0.84169	0.841781	0.841872	0.841964	0.842057	0.842151	0.842245	0.84234	0.842436	0.842533	0.84263	0.842728	0.842827	0.842927	0.843027	0.843128	0.84323	0.843333	0.843436	0.84354	0.843645	0.84375	0.843856	0.843963	0.844071	0.844179	0.844288	0.844397	0.844507	0.844618	0.844729	0.844841
0.840032	0.840109	0.840186	0.840264	0.840343	0.840422	0.840502	0.840583	0.840664	0.840746	0.840829	0.840913	0.840997	0.841082	0.841168	0.841255	0.841342	0.84143	0.841519	0.841608	0.841698	0.841789	0.841881	0.841974	0.842067	0.842161	0.842256	0.842351	0.842447	0.842544	0.842642	0.842741	0.84284	0.84294	0.843041	0.843142	0.843244	0.843347	0.843451	0.843555	0.84366	0.843766	0.843873	0.84398	0.844088	0.844196	0.844305	0.844415	0.844525	0.844636
0.839881	0.839957	0.840033	0.84011	0.840188	0.840266	0.840345	0.840425	0.840505	0.840586	0.840668	0.840751	0.840834	0.840918	0.841003	0.841088	0.841174	0.841261	0.841349	0.841437	0.841526	0.841616	0.841706	0.841798	0.84189	0.841983	0.842076	0.842171	0.842266	0.842362	0.842458	0.842556	0.842654	0.842753	0.842852	0.842953	0.843054	0.843156	0.843258	0.843361	0.843465	0.84357	0.843676	0.843782	0.843888	0.843996	0.844104	0.844213	0.844322	0.844432
0.839732	0.839807	0.839882	0.839958	0.840034	0.840112	0.84019	0.840268	0.840348	0.840428	0.840508	0.84059	0.840672	0.840755	0.840838	0.840923	0.841008	0.841093	0.84118	0.841267	0.841355	0.841444	0.841533	0.841623	0.841714	0.841806	0.841899	0.841992	0.842086	0.84218	0.842276	0.842372	0.842469	0.842567	0.842665	0.842764	0.842864	0.842965	0.843067	0.843169	0.843272	0.843375	0.84348	0.843585	0.84369	0.843797	0.843904	0.844012	0.84412	0.844229
0.839584	0.839657	0.839732	0.839807	0.839882	0.839958	0.840035	0.840113	0.840191	0.84027	0.84035	0.84043	0.840511	0.840593	0.840675	0.840759	0.840843	0.840927	0.841013	0.841099	0.841186	0.841273	0.841361	0.84145	0.84154	0.841631	0.841722	0.841814	0.841907	0.842001	0.842095	0.84219	0.842286	0.842382	0.84248	0.842578	0.842677	0.842776	0.842876	0.842977	0.843079	0.843182	0.843285	0.843389	0.843494	0.843599	0.843705	0.843812	0.843919	0.844027
0.839437	0.839509	0.839583	0.839657	0.839731	0.839806	0.839882	0.839959	0.840036	0.840114	0.840192	0.840272	0.840352	0.840432	0.840514	0.840596	0.840679	0.840762	0.840847	0.840932	0.841017	0.841104	0.841191	0.841279	0.841367	0.841457	0.841547	0.841638	0.84173	0.841822	0.841915	0.842009	0.842104	0.842199	0.842295	0.842392	0.84249	0.842588	0.842688	0.842787	0.842888	0.84299	0.843092	0.843195	0.843298	0.843402	0.843507	0.843613	0.84372	0.843827
0.839291	0.839363	0.839435	0.839508	0.839581	0.839656	0.83973	0.839806	0.839882	0.839959	0.840037	0.840115	0.840194	0.840273	0.840354	0.840435	0.840516	0.840599	0.840682	0.840766	0.84085	0.840936	0.841022	0.841109	0.841196	0.841284	0.841373	0.841463	0.841554	0.841645	0.841737	0.84183	0.841923	0.842017	0.842112	0.842208	0.842305	0.842402	0.8425	0.842599	0.842698	0.842799	0.8429	0.843001	0.843104	0.843207	0.843311	0.843416	0.843521	0.843627
0.839147	0.839217	0.839288	0.83936	0.839433	0.839506	0.83958	0.839654	0.83973	0.839805	0.839882	0.839959	0.840037	0.840115	0.840195	0.840275	0.840355	0.840437	0.840519	0.840601	0.840685	0.840769	0.840854	0.84094	0.841026	0.841113	0.841201	0.84129	0.841379	0.841469	0.84156	0.841652	0.841744	0.841837	0.841931	0.842025	0.842121	0.842217	0.842314	0.842411	0.84251	0.842609	0.842709	0.842809	0.842911	0.843013	0.843116	0.843219	0.843324	0.843429
0.839003	0.839073	0.839143	0.839214	0.839286	0.839358	0.839431	0.839504	0.839578	0.839653	0.839728	0.839805	0.839881	0.839959	0.840037	0.840116	0.840195	0.840276	0.840357	0.840438	0.840521	0.840604	0.840688	0.840772	0.840857	0.840943	0.84103	0.841118	0.841206	0.841295	0.841384	0.841475	0.841566	0.841658	0.841751	0.841844	0.841938	0.842033	0.842129	0.842226	0.842323	0.842421	0.842519	0.842619	0.842719	0.84282	0.842922	0.843024	0.843127	0.843231
0.838861	0.83893	0.838999	0.839069	0.839139	0.839211	0.839283	0.839355	0.839428	0.839502	0.839576	0.839651	0.839727	0.839804	0.839881	0.839958	0.840037	0.840116	0.840196	0.840277	0.840358	0.84044	0.840523	0.840606	0.84069	0.840775	0.840861	0.840947	0.841034	0.841122	0.84121	0.8413	0.84139	0.84148	0.841572	0.841664	0.841757	0.841851	0.841946	0.842041	0.842137	0.842234	0.842331	0.84243	0.842529	0.842629	0.842729	0.84283	0.842933	0.843035
0.83872	0.838788	0.838856	0.838925	0.838995	0.839065	0.839136	0.839207	0.839279	0.839352	0.839425	0.839499	0.839574	0.83965	0.839726	0.839802	0.83988	0.839958	0.840037	0.840116	0.840196	0.840277	0.840359	0.840441	0.840524	0.840608	0.840692	0.840778	0.840864	0.84095	0.841038	0.841126	0.841215	0.841304	0.841395	0.841486	0.841578	0.84167	0.841764	0.841858	0.841953	0.842048	0.842145	0.842242	0.84234	0.842438	0.842538	0.842638	0.842739	0.842841
0.83858	0.838647	0.838714	0.838782	0.838851	0.83892	0.83899	0.839061	0.839132	0.839203	0.839276	0.839349	0.839423	0.839497	0.839572	0.839648	0.839724	0.839801	0.839879	0.839957	0.840036	0.840116	0.840197	0.840278	0.84036	0.840442	0.840526	0.84061	0.840695	0.84078	0.840866	0.840953	0.841041	0.84113	0.841219	0.841309	0.841399	0.841491	0.841583	0.841676	0.84177	0.841864	0.84196	0.842056	0.842152	0.84225	0.842348	0.842447	0.842547	0.842647
0.838441	0.838507	0.838574	0.838641	0.838708	0.838777	0.838846	0.838915	0.838985	0.839056	0.839127	0.839199	0.839272	0.839345	0.839419	0.839494	0.839569	0.839645	0.839722	0.839799	0.839878	0.839956	0.840036	0.840116	0.840197	0.840278	0.84036	0.840443	0.840527	0.840611	0.840696	0.840782	0.840869	0.840956	0.841044	0.841133	0.841223	0.841313	0.841404	0.841496	0.841588	0.841682	0.841776	0.841871	0.841966	0.842062	0.842159	0.842257	0.842356	0.842455
0.838304	0.838369	0.838434	0.8385	0.838567	0.838634	0.838702	0.838771	0.83884	0.83891	0.83898	0.839051	0.839123	0.839195	0.839268	0.839342	0.839416	0.839491	0.839567	0.839643	0.83972	0.839798	0.839876	0.839955	0.840035	0.840115	0.840196	0.840278	0.840361	0.840444	0.840528	0.840613	0.840698	0.840784	0.840871	0.840959	0.841047	0.841136	0.841226	0.841317	0.841408	0.8415	0.841593	0.841687	0.841781	0.841876	0.841972	0.842069	0.842166	0.842265
0.838167	0.838232	0.838296	0.838361	0.838427	0.838493	0.83856	0.838628	0.838696	0.838765	0.838834	0.838904	0.838975	0.839046	0.839118	0.839191	0.839264	0.839338	0.839413	0.839488	0.839564	0.839641	0.839718	0.839796	0.839874	0.839954	0.840034	0.840114	0.840196	0.840278	0.840361	0.840444	0.840529	0.840614	0.8407	0.840786	0.840873	0.840961	0.84105	0.841139	0.84123	0.841321	0.841412	0.841505	0.841598	0.841692	0.841787	0.841882	0.841978	0.842075
0.838032	0.838095	0.838159	0.838223	0.838288	0.838354	0.83842	0.838486	0.838553	0.838621	0.83869	0.838759	0.838828	0.838899	0.83897	0.839041	0.839114	0.839186	0.83926	0.839334	0.839409	0.839485	0.839561	0.839638	0.839715	0.839794	0.839872	0.839952	0.840032	0.840113	0.840195	0.840278	0.840361	0.840445	0.840529	0.840615	0.840701	0.840788	0.840875	0.840963	0.841053	0.841142	0.841233	0.841324	0.841416	0.841509	0.841602	0.841697	0.841792	0.841888
0.837898	0.83796	0.838023	0.838086	0.83815	0.838215	0.83828	0.838346	0.838412	0.838479	0.838546	0.838614	0.838683	0.838752	0.838822	0.838893	0.838964	0.839036	0.839109	0.839182	0.839256	0.83933	0.839405	0.839481	0.839558	0.839635	0.839713	0.839791	0.83987	0.83995	0.840031	0.840112	0.840194	0.840277	0.840361	0.840445	0.84053	0.840615	0.840702	0.840789	0.840877	0.840965	0.841055	0.841145	0.841236	0.841327	0.84142	0.841513	0.841607	0.841701
0.837765	0.837826	0.837888	0.837951	0.838014	0.838077	0.838141	0.838206	0.838271	0.838337	0.838404	0.838471	0.838539	0.838607	0.838676	0.838746	0.838816	0.838887	0.838958	0.839031	0.839103	0.839177	0.839251	0.839326	0.839401	0.839477	0.839554	0.839631	0.83971	0.839788	0.839868	0.839948	0.840029	0.840111	0.840193	0.840276	0.84036	0.840445	0.84053	0.840616	0.840702	0.84079	0.840878	0.840967	0.841057	0.841147	0.841238	0.84133	0.841423	0.841516
0.837633	0.837693	0.837754	0.837816	0.837878	0.837941	0.838004	0.838068	0.838132	0.838197	0.838263	0.838329	0.838396	0.838463	0.838531	0.8386	0.838669	0.838739	0.83881	0.838881	0.838952	0.839025	0.839098	0.839172	0.839246	0.839321	0.839397	0.839473	0.83955	0.839628	0.839706	0.839786	0.839865	0.839946	0.840027	0.840109	0.840192	0.840275	0.840359	0.840444	0.84053	0.840616	0.840703	0.840791	0.840879	0.840968	0.841058	0.841149	0.841241	0.841333
0.837502	0.837562	0.837622	0.837682	0.837744	0.837805	0.837868	0.837931	0.837994	0.838058	0.838123	0.838188	0.838254	0.838321	0.838388	0.838455	0.838524	0.838592	0.838662	0.838732	0.838803	0.838874	0.838946	0.839019	0.839092	0.839166	0.839241	0.839316	0.839392	0.839469	0.839546	0.839624	0.839703	0.839782	0.839863	0.839943	0.840025	0.840107	0.84019	0.840274	0.840358	0.840443	0.840529	0.840616	0.840703	0.840791	0.84088	0.84097	0.84106	0.841151
0.837372	0.837431	0.83749	0.83755	0.83761	0.837671	0.837733	0.837795	0.837857	0.837921	0.837984	0.838049	0.838114	0.838179	0.838245	0.838312	0.838379	0.838447	0.838516	0.838585	0.838654	0.838725	0.838796	0.838868	0.83894	0.839013	0.839086	0.839161	0.839236	0.839311	0.839388	0.839464	0.839542	0.83962	0.839699	0.839779	0.83986	0.839941	0.840023	0.840105	0.840188	0.840272	0.840357	0.840442	0.840529	0.840616	0.840703	0.840792	0.840881	0.840971
0.837243	0.837301	0.83736	0.837419	0.837478	0.837538	0.837599	0.83766	0.837722	0.837784	0.837847	0.83791	0.837974	0.838039	0.838104	0.83817	0.838236	0.838303	0.83837	0.838439	0.838507	0.838577	0.838647	0.838717	0.838789	0.838861	0.838933	0.839006	0.83908	0.839155	0.83923	0.839306	0.839383	0.83946	0.839538	0.839616	0.839696	0.839776	0.839856	0.839938	0.84002	0.840103	0.840186	0.840271	0.840356	0.840441	0.840528	0.840615	0.840703	0.840792
0.837116	0.837173	0.83723	0.837288	0.837347	0.837406	0.837466	0.837526	0.837587	0.837648	0.83771	0.837773	0.837836	0.8379	0.837964	0.838029	0.838094	0.83816	0.838226	0.838294	0.838361	0.83843	0.838499	0.838569	0.838639	0.83871	0.838781	0.838853	0.838926	0.839	0.839074	0.839149	0.839224	0.8393	0.839377	0.839455	0.839533	0.839612	0.839691	0.839772	0.839853	0.839934	0.840017	0.8401	0.840184	0.840268	0.840354	0.84044	0.840527	0.840614
0.836989	0.837045	0.837102	0.837159	0.837217	0.837275	0.837334	0.837394	0.837454	0.837514	0.837575	0.837637	0.837699	0.837762	0.837825	0.837889	0.837953	0.838018	0.838084	0.83815	0.838217	0.838284	0.838352	0.838421	0.83849	0.83856	0.838631	0.838702	0.838774	0.838846	0.838919	0.838993	0.839067	0.839143	0.839218	0.839295	0.839372	0.83945	0.839528	0.839607	0.839687	0.839768	0.839849	0.839931	0.840014	0.840097	0.840181	0.840266	0.840352	0.840438
0.836863	0.836919	0.836975	0.837031	0.837088	0.837146	0.837204	0.837262	0.837321	0.837381	0.837441	0.837502	0.837563	0.837625	0.837687	0.83775	0.837814	0.837878	0.837942	0.838008	0.838073	0.83814	0.838207	0.838275	0.838343	0.838412	0.838481	0.838552	0.838622	0.838694	0.838766	0.838839	0.838912	0.838986	0.839061	0.839136	0.839212	0.839289	0.839366	0.839444	0.839523	0.839602	0.839683	0.839763	0.839845	0.839927	0.84001	0.840094	0.840178	0.840264
0.836739	0.836793	0.836848	0.836904	0.83696	0.837017	0.837074	0.837132	0.83719	0.837249	0.837308	0.837368	0.837428	0.837489	0.837551	0.837613	0.837675	0.837738	0.837802	0.837866	0.837931	0.837997	0.838063	0.83813	0.838197	0.838265	0.838333	0.838403	0.838472	0.838543	0.838614	0.838685	0.838758	0.838831	0.838904	0.838979	0.839054	0.839129	0.839206	0.839283	0.83936	0.839439	0.839518	0.839597	0.839678	0.839759	0.839841	0.839923	0.840007	0.840091
0.836615	0.836669	0.836723	0.836778	0.836833	0.836889	0.836945	0.837002	0.83706	0.837118	0.837176	0.837235	0.837294	0.837355	0.837415	0.837476	0.837538	0.8376	0.837663	0.837726	0.83779	0.837855	0.83792	0.837986	0.838052	0.838119	0.838187	0.838255	0.838324	0.838393	0.838463	0.838534	0.838605	0.838677	0.838749	0.838823	0.838897	0.838971	0.839046	0.839122	0.839199	0.839276	0.839354	0.839433	0.839512	0.839592	0.839673	0.839754	0.839836	0.839919
0.836492	0.836545	0.836599	0.836653	0.836708	0.836763	0.836818	0.836874	0.836931	0.836988	0.837045	0.837103	0.837162	0.837221	0.837281	0.837341	0.837402	0.837463	0.837525	0.837588	0.837651	0.837714	0.837778	0.837843	0.837909	0.837975	0.838041	0.838108	0.838176	0.838245	0.838314	0.838383	0.838453	0.838524	0.838596	0.838668	0.838741	0.838814	0.838889	0.838963	0.839039	0.839115	0.839192	0.839269	0.839348	0.839426	0.839506	0.839586	0.839667	0.839749
0.836371	0.836423	0.836476	0.836529	0.836583	0.836637	0.836692	0.836747	0.836803	0.836859	0.836915	0.836973	0.837031	0.837089	0.837148	0.837207	0.837267	0.837327	0.837388	0.83745	0.837512	0.837575	0.837638	0.837702	0.837766	0.837831	0.837897	0.837963	0.83803	0.838097	0.838165	0.838234	0.838303	0.838373	0.838444	0.838515	0.838587	0.838659	0.838732	0.838806	0.83888	0.838955	0.839031	0.839107	0.839185	0.839262	0.839341	0.83942	0.8395	0.83958
0.83625	0.836302	0.836354	0.836406	0.836459	0.836512	0.836566	0.836621	0.836676	0.836731	0.836787	0.836843	0.8369	0.836958	0.837016	0.837074	0.837133	0.837193	0.837253	0.837314	0.837375	0.837437	0.837499	0.837562	0.837625	0.837689	0.837754	0.837819	0.837885	0.837951	0.838019	0.838086	0.838154	0.838223	0.838293	0.838363	0.838434	0.838505	0.838577	0.83865	0.838723	0.838797	0.838872	0.838947	0.839023	0.8391	0.839177	0.839255	0.839334	0.839413
0.83613	0.836181	0.836232	0.836284	0.836336	0.836389	0.836442	0.836496	0.83655	0.836604	0.836659	0.836715	0.836771	0.836828	0.836885	0.836942	0.837	0.837059	0.837118	0.837178	0.837239	0.837299	0.837361	0.837423	0.837485	0.837549	0.837612	0.837677	0.837741	0.837807	0.837873	0.83794	0.838007	0.838075	0.838143	0.838212	0.838282	0.838352	0.838423	0.838495	0.838567	0.83864	0.838714	0.838788	0.838863	0.838939	0.839015	0.839092	0.839169	0.839248
0.836012	0.836062	0.836112	0.836163	0.836214	0.836266	0.836319	0.836371	0.836425	0.836478	0.836533	0.836588	0.836643	0.836699	0.836755	0.836812	0.836869	0.836927	0.836985	0.837044	0.837104	0.837163	0.837224	0.837285	0.837347	0.837409	0.837472	0.837535	0.837599	0.837664	0.837729	0.837794	0.837861	0.837927	0.837995	0.838063	0.838132	0.838201	0.838271	0.838342	0.838413	0.838485	0.838557	0.83863	0.838704	0.838779	0.838854	0.83893	0.839006	0.839083
0.835894	0.835943	0.835993	0.836043	0.836094	0.836145	0.836196	0.836248	0.836301	0.836354	0.836407	0.836461	0.836516	0.836571	0.836626	0.836682	0.836739	0.836796	0.836853	0.836911	0.83697	0.837029	0.837088	0.837149	0.837209	0.837271	0.837332	0.837395	0.837458	0.837521	0.837586	0.83765	0.837716	0.837781	0.837848	0.837915	0.837983	0.838051	0.83812	0.83819	0.83826	0.838331	0.838402	0.838474	0.838547	0.83862	0.838694	0.838769	0.838845	0.838921
0.835777	0.835826	0.835875	0.835924	0.835974	0.836024	0.836075	0.836126	0.836178	0.83623	0.836283	0.836336	0.83639	0.836444	0.836498	0.836554	0.836609	0.836665	0.836722	0.836779	0.836837	0.836895	0.836954	0.837013	0.837073	0.837133	0.837194	0.837256	0.837318	0.83738	0.837444	0.837507	0.837572	0.837637	0.837702	0.837768	0.837835	0.837902	0.83797	0.838039	0.838108	0.838178	0.838248	0.838319	0.838391	0.838463	0.838536	0.83861	0.838684	0.838759
0.835661	0.835709	0.835757	0.835806	0.835855	0.835905	0.835955	0.836005	0.836056	0.836108	0.836159	0.836212	0.836265	0.836318	0.836372	0.836426	0.836481	0.836536	0.836592	0.836648	0.836705	0.836763	0.83682	0.836879	0.836938	0.836997	0.837057	0.837118	0.837179	0.837241	0.837303	0.837366	0.837429	0.837493	0.837558	0.837623	0.837689	0.837755	0.837822	0.83789	0.837958	0.838026	0.838096	0.838166	0.838237	0.838308	0.83838	0.838452	0.838526	0.8386
0.835546	0.835593	0.835641	0.835689	0.835737	0.835786	0.835835	0.835885	0.835935	0.835986	0.836037	0.836089	0.836141	0.836193	0.836246	0.8363	0.836354	0.836408	0.836463	0.836519	0.836575	0.836631	0.836688	0.836746	0.836804	0.836862	0.836922	0.836981	0.837042	0.837102	0.837164	0.837226	0.837288	0.837351	0.837415	0.837479	0.837544	0.837609	0.837675	0.837741	0.837809	0.837876	0.837945	0.838014	0.838083	0.838154	0.838225	0.838296	0.838368	0.838441
0.835432	0.835479	0.835525	0.835573	0.83562	0.835668	0.835717	0.835766	0.835815	0.835865	0.835916	0.835966	0.836018	0.836069	0.836122	0.836174	0.836228	0.836281	0.836335	0.83639	0.836445	0.836501	0.836557	0.836614	0.836671	0.836729	0.836787	0.836846	0.836905	0.836965	0.837025	0.837086	0.837148	0.83721	0.837273	0.837336	0.8374	0.837464	0.837529	0.837595	0.837661	0.837728	0.837795	0.837863	0.837932	0.838001	0.838071	0.838141	0.838212	0.838284
0.835319	0.835365	0.835411	0.835457	0.835504	0.835552	0.8356	0.835648	0.835697	0.835746	0.835795	0.835845	0.835896	0.835947	0.835998	0.83605	0.836103	0.836155	0.836209	0.836263	0.836317	0.836372	0.836427	0.836483	0.836539	0.836596	0.836654	0.836712	0.83677	0.836829	0.836888	0.836949	0.837009	0.83707	0.837132	0.837194	0.837257	0.837321	0.837385	0.837449	0.837514	0.83758	0.837647	0.837714	0.837781	0.837849	0.837918	0.837988	0.838058	0.838128
0.835207	0.835252	0.835297	0.835343	0.835389	0.835436	0.835483	0.835531	0.835579	0.835627	0.835676	0.835725	0.835775	0.835825	0.835876	0.835927	0.835978	0.836031	0.836083	0.836136	0.83619	0.836244	0.836298	0.836353	0.836409	0.836465	0.836521	0.836578	0.836636	0.836694	0.836753	0.836812	0.836872	0.836932	0.836993	0.837054	0.837116	0.837178	0.837241	0.837305	0.837369	0.837434	0.8375	0.837565	0.837632	0.837699	0.837767	0.837835	0.837905	0.837974
0.835096	0.83514	0.835185	0.83523	0.835275	0.835321	0.835368	0.835414	0.835462	0.835509	0.835557	0.835606	0.835655	0.835704	0.835754	0.835805	0.835855	0.835907	0.835959	0.836011	0.836063	0.836117	0.83617	0.836225	0.836279	0.836334	0.83639	0.836446	0.836503	0.83656	0.836618	0.836676	0.836735	0.836794	0.836854	0.836915	0.836976	0.837037	0.8371	0.837162	0.837225	0.837289	0.837354	0.837419	0.837484	0.83755	0.837617	0.837685	0.837753	0.837821
0.834985	0.835029	0.835073	0.835117	0.835162	0.835207	0.835253	0.835299	0.835346	0.835392	0.83544	0.835488	0.835536	0.835585	0.835634	0.835683	0.835733	0.835784	0.835835	0.835886	0.835938	0.835991	0.836044	0.836097	0.836151	0.836205	0.83626	0.836315	0.836371	0.836428	0.836485	0.836542	0.8366	0.836658	0.836717	0.836777	0.836837	0.836898	0.836959	0.837021	0.837083	0.837146	0.837209	0.837273	0.837338	0.837403	0.837469	0.837535	0.837602	0.83767
0.834875	0.834918	0.834962	0.835005	0.83505	0.835094	0.835139	0.835185	0.83523	0.835277	0.835323	0.83537	0.835418	0.835466	0.835514	0.835563	0.835612	0.835662	0.835712	0.835763	0.835814	0.835866	0.835918	0.835971	0.836024	0.836077	0.836131	0.836186	0.836241	0.836296	0.836352	0.836409	0.836466	0.836523	0.836582	0.83664	0.836699	0.836759	0.836819	0.83688	0.836942	0.837003	0.837066	0.837129	0.837193	0.837257	0.837322	0.837387	0.837453	0.83752
0.834767	0.834809	0.834852	0.834895	0.834938	0.834982	0.835026	0.835071	0.835116	0.835162	0.835208	0.835254	0.835301	0.835348	0.835396	0.835444	0.835493	0.835542	0.835591	0.835641	0.835691	0.835742	0.835793	0.835845	0.835897	0.83595	0.836003	0.836057	0.836111	0.836166	0.836221	0.836277	0.836333	0.83639	0.836447	0.836505	0.836563	0.836622	0.836681	0.836741	0.836801	0.836862	0.836924	0.836986	0.837049	0.837112	0.837176	0.83724	0.837305	0.837371
0.834659	0.8347	0.834742	0.834785	0.834828	0.834871	0.834915	0.834959	0.835003	0.835048	0.835093	0.835139	0.835185	0.835231	0.835278	0.835326	0.835374	0.835422	0.83547	0.83552	0.835569	0.835619	0.83567	0.835721	0.835772	0.835824	0.835877	0.835929	0.835983	0.836037	0.836091	0.836146	0.836201	0.836257	0.836313	0.83637	0.836428	0.836486	0.836544	0.836603	0.836663	0.836723	0.836783	0.836844	0.836906	0.836969	0.837031	0.837095	0.837159	0.837223
0.834552	0.834593	0.834634	0.834676	0.834718	0.834761	0.834803	0.834847	0.834891	0.834935	0.834979	0.835024	0.83507	0.835116	0.835162	0.835208	0.835255	0.835303	0.835351	0.835399	0.835448	0.835497	0.835547	0.835597	0.835648	0.835699	0.835751	0.835803	0.835855	0.835908	0.835962	0.836016	0.83607	0.836126	0.836181	0.836237	0.836294	0.836351	0.836408	0.836466	0.836525	0.836584	0.836644	0.836704	0.836765	0.836826	0.836888	0.836951	0.837014	0.837077
0.834445	0.834486	0.834526	0.834568	0.834609	0.834651	0.834693	0.834736	0.834779	0.834823	0.834866	0.834911	0.834955	0.835001	0.835046	0.835092	0.835138	0.835185	0.835232	0.83528	0.835328	0.835377	0.835426	0.835475	0.835525	0.835575	0.835626	0.835677	0.835729	0.835781	0.835834	0.835887	0.835941	0.835995	0.83605	0.836105	0.836161	0.836217	0.836274	0.836331	0.836388	0.836447	0.836506	0.836565	0.836625	0.836685	0.836746	0.836808	0.83687	0.836933
0.83434	0.83438	0.83442	0.83446	0.834501	0.834542	0.834584	0.834626	0.834669	0.834711	0.834755	0.834798	0.834842	0.834887	0.834931	0.834977	0.835022	0.835068	0.835115	0.835162	0.835209	0.835257	0.835305	0.835354	0.835403	0.835453	0.835503	0.835553	0.835604	0.835655	0.835707	0.83576	0.835813	0.835866	0.83592	0.835974	0.836029	0.836084	0.83614	0.836196	0.836253	0.836311	0.836369	0.836427	0.836486	0.836545	0.836606	0.836666	0.836727	0.836789
0.834235	0.834274	0.834314	0.834354	0.834394	0.834435	0.834476	0.834517	0.834559	0.834601	0.834644	0.834686	0.83473	0.834774	0.834818	0.834862	0.834907	0.834952	0.834998	0.835044	0.835091	0.835138	0.835186	0.835234	0.835282	0.835331	0.83538	0.83543	0.83548	0.835531	0.835582	0.835633	0.835685	0.835738	0.835791	0.835844	0.835898	0.835953	0.836008	0.836063	0.836119	0.836176	0.836233	0.83629	0.836348	0.836407	0.836466	0.836526	0.836586	0.836647
0.834131	0.83417	0.834209	0.834248	0.834288	0.834328	0.834368	0.834409	0.83445	0.834491	0.834533	0.834576	0.834618	0.834661	0.834705	0.834749	0.834793	0.834838	0.834883	0.834928	0.834974	0.83502	0.835067	0.835114	0.835162	0.83521	0.835259	0.835307	0.835357	0.835407	0.835457	0.835508	0.835559	0.835611	0.835663	0.835716	0.835769	0.835822	0.835877	0.835931	0.835986	0.836042	0.836098	0.836155	0.836212	0.83627	0.836328	0.836387	0.836446	0.836506
0.834028	0.834066	0.834105	0.834143	0.834182	0.834222	0.834261	0.834301	0.834342	0.834383	0.834424	0.834466	0.834508	0.83455	0.834593	0.834636	0.83468	0.834724	0.834768	0.834813	0.834858	0.834904	0.83495	0.834996	0.835043	0.83509	0.835138	0.835186	0.835235	0.835284	0.835333	0.835383	0.835434	0.835485	0.835536	0.835588	0.83564	0.835693	0.835746	0.8358	0.835855	0.835909	0.835965	0.83602	0.836077	0.836134	0.836191	0.836249	0.836307	0.836366
0.833926	0.833963	0.834001	0.834039	0.834078	0.834116	0.834155	0.834195	0.834235	0.834275	0.834316	0.834357	0.834398	0.83444	0.834482	0.834524	0.834567	0.83461	0.834654	0.834698	0.834743	0.834788	0.834833	0.834879	0.834925	0.834971	0.835018	0.835066	0.835114	0.835162	0.835211	0.83526	0.83531	0.83536	0.835411	0.835462	0.835513	0.835565	0.835618	0.835671	0.835724	0.835778	0.835832	0.835887	0.835943	0.835999	0.836055	0.836112	0.83617	0.836228
0.833825	0.833861	0.833898	0.833936	0.833974	0.834012	0.83405	0.834089	0.834128	0.834168	0.834208	0.834248	0.834289	0.83433	0.834372	0.834413	0.834456	0.834498	0.834541	0.834585	0.834629	0.834673	0.834717	0.834762	0.834808	0.834854	0.8349	0.834947	0.834994	0.835041	0.835089	0.835138	0.835187	0.835236	0.835286	0.835336	0.835387	0.835438	0.83549	0.835542	0.835595	0.835648	0.835701	0.835755	0.83581	0.835865	0.835921	0.835977	0.836033	0.83609
0.833724	0.83376	0.833797	0.833833	0.833871	0.833908	0.833946	0.833984	0.834023	0.834062	0.834101	0.834141	0.834181	0.834221	0.834262	0.834303	0.834345	0.834387	0.834429	0.834472	0.834515	0.834559	0.834603	0.834647	0.834692	0.834737	0.834782	0.834828	0.834875	0.834922	0.834969	0.835017	0.835065	0.835113	0.835162	0.835212	0.835262	0.835312	0.835363	0.835414	0.835466	0.835518	0.835571	0.835624	0.835678	0.835732	0.835787	0.835842	0.835898	0.835954
0.833624	0.833659	0.833695	0.833732	0.833768	0.833805	0.833843	0.83388	0.833918	0.833957	0.833995	0.834034	0.834074	0.834114	0.834154	0.834194	0.834235	0.834277	0.834318	0.83436	0.834403	0.834446	0.834489	0.834533	0.834577	0.834621	0.834666	0.834711	0.834757	0.834803	0.834849	0.834896	0.834944	0.834992	0.83504	0.835089	0.835138	0.835187	0.835237	0.835288	0.835339	0.83539	0.835442	0.835495	0.835548	0.835601	0.835655	0.835709	0.835764	0.83582
0.833525	0.83356	0.833595	0.833631	0.833667	0.833703	0.83374	0.833777	0.833814	0.833852	0.83389	0.833929	0.833968	0.834007	0.834046	0.834086	0.834126	0.834167	0.834208	0.83425	0.834291	0.834334	0.834376	0.834419	0.834462	0.834506	0.83455	0.834595	0.83464	0.834685	0.834731	0.834777	0.834824	0.834871	0.834918	0.834966	0.835015	0.835064	0.835113	0.835163	0.835213	0.835264	0.835315	0.835366	0.835418	0.835471	0.835524	0.835577	0.835631	0.835686
0.833426	0.833461	0.833495	0.833531	0.833566	0.833602	0.833638	0.833675	0.833711	0.833749	0.833786	0.833824	0.833862	0.833901	0.83394	0.833979	0.834018	0.834058	0.834099	0.83414	0.834181	0.834222	0.834264	0.834306	0.834349	0.834392	0.834436	0.834479	0.834524	0.834568	0.834613	0.834659	0.834705	0.834751	0.834798	0.834845	0.834893	0.834941	0.834989	0.835038	0.835088	0.835138	0.835188	0.835239	0.83529	0.835342	0.835394	0.835447	0.8355	0.835553
0.833328	0.833362	0.833397	0.833431	0.833466	0.833501	0.833537	0.833573	0.833609	0.833646	0.833683	0.83372	0.833757	0.833795	0.833834	0.833872	0.833911	0.833951	0.83399	0.834031	0.834071	0.834112	0.834153	0.834195	0.834237	0.834279	0.834322	0.834365	0.834409	0.834453	0.834497	0.834542	0.834587	0.834633	0.834679	0.834725	0.834772	0.834819	0.834867	0.834915	0.834964	0.835013	0.835062	0.835112	0.835163	0.835214	0.835265	0.835317	0.835369	0.835422
0.833231	0.833265	0.833299	0.833333	0.833367	0.833402	0.833437	0.833472	0.833508	0.833544	0.83358	0.833617	0.833654	0.833691	0.833729	0.833767	0.833805	0.833844	0.833883	0.833922	0.833962	0.834002	0.834043	0.834084	0.834125	0.834167	0.834209	0.834252	0.834294	0.834338	0.834381	0.834425	0.83447	0.834515	0.83456	0.834606	0.834652	0.834699	0.834746	0.834793	0.834841	0.834889	0.834938	0.834987	0.835037	0.835087	0.835138	0.835189	0.83524	0.835292
0.833135	0.833168	0.833201	0.833235	0.833268	0.833303	0.833337	0.833372	0.833407	0.833442	0.833478	0.833514	0.833551	0.833587	0.833624	0.833662	0.8337	0.833738	0.833776	0.833815	0.833854	0.833894	0.833934	0.833974	0.834015	0.834056	0.834097	0.834139	0.834181	0.834224	0.834267	0.83431	0.834354	0.834398	0.834443	0.834488	0.834533	0.834579	0.834625	0.834672	0.834719	0.834767	0.834815	0.834863	0.834912	0.834961	0.835011	0.835061	0.835112	0.835163
0.833039	0.833072	0.833104	0.833137	0.833171	0.833204	0.833238	0.833272	0.833307	0.833342	0.833377	0.833412	0.833448	0.833484	0.833521	0.833558	0.833595	0.833632	0.83367	0.833709	0.833747	0.833786	0.833825	0.833865	0.833905	0.833945	0.833986	0.834027	0.834069	0.834111	0.834153	0.834196	0.834239	0.834282	0.834326	0.834371	0.834415	0.83446	0.834506	0.834552	0.834598	0.834645	0.834692	0.83474	0.834788	0.834837	0.834886	0.834935	0.834985	0.835035
0.832945	0.832976	0.833009	0.833041	0.833074	0.833107	0.83314	0.833174	0.833208	0.833242	0.833277	0.833312	0.833347	0.833382	0.833418	0.833455	0.833491	0.833528	0.833565	0.833603	0.833641	0.833679	0.833718	0.833757	0.833796	0.833836	0.833876	0.833917	0.833958	0.833999	0.83404	0.834082	0.834125	0.834168	0.834211	0.834254	0.834298	0.834343	0.834388	0.834433	0.834478	0.834524	0.834571	0.834618	0.834665	0.834713	0.834761	0.83481	0.834859	0.834909
0.83285	0.832882	0.832913	0.832945	0.832977	0.83301	0.833043	0.833076	0.833109	0.833143	0.833177	0.833211	0.833246	0.833281	0.833316	0.833352	0.833388	0.833424	0.833461	0.833498	0.833535	0.833573	0.833611	0.83365	0.833688	0.833728	0.833767	0.833807	0.833847	0.833888	0.833929	0.83397	0.834012	0.834054	0.834096	0.834139	0.834182	0.834226	0.83427	0.834315	0.83436	0.834405	0.834451	0.834497	0.834543	0.83459	0.834638	0.834686	0.834734	0.834783
0.832757	0.832788	0.832819	0.83285	0.832882	0.832914	0.832946	0.832979	0.833012	0.833045	0.833078	0.833112	0.833146	0.833181	0.833215	0.83325	0.833286	0.833322	0.833358	0.833394	0.833431	0.833468	0.833505	0.833543	0.833581	0.83362	0.833659	0.833698	0.833737	0.833777	0.833818	0.833858	0.833899	0.833941	0.833983	0.834025	0.834067	0.83411	0.834154	0.834198	0.834242	0.834286	0.834331	0.834377	0.834423	0.834469	0.834516	0.834563	0.83461	0.834658
0.832664	0.832694	0.832725	0.832756	0.832787	0.832818	0.83285	0.832882	0.832915	0.832947	0.83298	0.833013	0.833047	0.833081	0.833115	0.83315	0.833184	0.83322	0.833255	0.833291	0.833327	0.833364	0.8334	0.833438	0.833475	0.833513	0.833551	0.83359	0.833629	0.833668	0.833708	0.833748	0.833788	0.833829	0.83387	0.833912	0.833953	0.833996	0.834038	0.834082	0.834125	0.834169	0.834213	0.834258	0.834303	0.834349	0.834394	0.834441	0.834488	0.834535
0.832572	0.832602	0.832632	0.832662	0.832693	0.832724	0.832755	0.832786	0.832818	0.83285	0.832883	0.832916	0.832949	0.832982	0.833016	0.833049	0.833084	0.833118	0.833153	0.833189	0.833224	0.83326	0.833296	0.833333	0.83337	0.833407	0.833445	0.833483	0.833521	0.83356	0.833599	0.833638	0.833678	0.833718	0.833758	0.833799	0.83384	0.833882	0.833924	0.833966	0.834009	0.834052	0.834096	0.83414	0.834184	0.834229	0.834274	0.83432	0.834366	0.834412
0.83248	0.83251	0.832539	0.832569	0.832599	0.83263	0.83266	0.832691	0.832723	0.832754	0.832786	0.832818	0.832851	0.832884	0.832917	0.83295	0.832984	0.833018	0.833052	0.833087	0.833122	0.833157	0.833193	0.833229	0.833265	0.833302	0.833339	0.833376	0.833414	0.833452	0.83349	0.833529	0.833568	0.833608	0.833647	0.833688	0.833728	0.833769	0.833811	0.833852	0.833894	0.833937	0.83398	0.834023	0.834067	0.834111	0.834155	0.8342	0.834245	0.834291
0.83239	0.832418	0.832447	0.832477	0.832506	0.832536	0.832567	0.832597	0.832628	0.832659	0.83269	0.832722	0.832754	0.832786	0.832819	0.832852	0.832885	0.832918	0.832952	0.832986	0.833021	0.833055	0.83309	0.833126	0.833162	0.833198	0.833234	0.833271	0.833308	0.833345	0.833383	0.833421	0.83346	0.833498	0.833538	0.833577	0.833617	0.833657	0.833698	0.833739	0.83378	0.833822	0.833864	0.833907	0.83395	0.833993	0.834037	0.834081	0.834126	0.834171
0.832299	0.832328	0.832356	0.832385	0.832414	0.832444	0.832473	0.832503	0.832534	0.832564	0.832595	0.832626	0.832658	0.832689	0.832721	0.832754	0.832786	0.832819	0.832853	0.832886	0.83292	0.832954	0.832989	0.833023	0.833059	0.833094	0.83313	0.833166	0.833202	0.833239	0.833276	0.833314	0.833352	0.83339	0.833429	0.833467	0.833507	0.833546	0.833586	0.833627	0.833667	0.833709	0.83375	0.833792	0.833834	0.833877	0.83392	0.833963	0.834007	0.834052
0.83221	0.832238	0.832266	0.832294	0.832323	0.832352	0.832381	0.83241	0.83244	0.83247	0.832501	0.832531	0.832562	0.832593	0.832625	0.832657	0.832689	0.832721	0.832754	0.832787	0.83282	0.832854	0.832888	0.832922	0.832956	0.832991	0.833027	0.833062	0.833098	0.833134	0.833171	0.833208	0.833245	0.833282	0.83332	0.833359	0.833397	0.833436	0.833476	0.833515	0.833555	0.833596	0.833637	0.833678	0.83372	0.833762	0.833804	0.833847	0.83389	0.833933
0.832121	0.832148	0.832176	0.832204	0.832232	0.83226	0.832289	0.832318	0.832347	0.832377	0.832407	0.832437	0.832467	0.832498	0.832529	0.83256	0.832592	0.832624	0.832656	0.832688	0.832721	0.832754	0.832787	0.832821	0.832855	0.83289	0.832924	0.832959	0.832994	0.83303	0.833066	0.833102	0.833139	0.833176	0.833213	0.833251	0.833289	0.833327	0.833366	0.833405	0.833444	0.833484	0.833524	0.833565	0.833606	0.833647	0.833689	0.833731	0.833773	0.833816
0.832032	0.832059	0.832087	0.832114	0.832142	0.83217	0.832198	0.832227	0.832255	0.832284	0.832314	0.832343	0.832373	0.832403	0.832434	0.832465	0.832496	0.832527	0.832559	0.832591	0.832623	0.832655	0.832688	0.832721	0.832755	0.832788	0.832822	0.832857	0.832892	0.832927	0.832962	0.832998	0.833034	0.83307	0.833107	0.833144	0.833181	0.833219	0.833257	0.833295	0.833334	0.833373	0.833413	0.833453	0.833493	0.833534	0.833575	0.833616	0.833658	0.8337
0.831945	0.831971	0.831998	0.832025	0.832052	0.83208	0.832108	0.832136	0.832164	0.832192	0.832221	0.83225	0.83228	0.832309	0.832339	0.83237	0.8324	0.832431	0.832462	0.832493	0.832525	0.832557	0.832589	0.832622	0.832655	0.832688	0.832722	0.832755	0.83279	0.832824	0.832859	0.832894	0.832929	0.832965	0.833001	0.833038	0.833074	0.833111	0.833149	0.833187	0.833225	0.833263	0.833302	0.833341	0.833381	0.833421	0.833461	0.833502	0.833543	0.833585
0.831858	0.831884	0.83191	0.831937	0.831963	0.83199	0.832018	0.832045	0.832073	0.832101	0.83213	0.832158	0.832187	0.832216	0.832246	0.832275	0.832305	0.832336	0.832366	0.832397	0.832428	0.83246	0.832492	0.832524	0.832556	0.832589	0.832622	0.832655	0.832688	0.832722	0.832756	0.832791	0.832826	0.832861	0.832896	0.832932	0.832968	0.833005	0.833042	0.833079	0.833116	0.833154	0.833193	0.833231	0.83327	0.833309	0.833349	0.833389	0.833429	0.83347
0.831771	0.831797	0.831823	0.831849	0.831875	0.831902	0.831929	0.831956	0.831983	0.832011	0.832038	0.832067	0.832095	0.832124	0.832153	0.832182	0.832211	0.832241	0.832271	0.832302	0.832332	0.832363	0.832394	0.832426	0.832458	0.83249	0.832522	0.832555	0.832588	0.832621	0.832655	0.832689	0.832723	0.832758	0.832793	0.832828	0.832863	0.832899	0.832935	0.832972	0.833009	0.833046	0.833084	0.833122	0.83316	0.833199	0.833238	0.833277	0.833317	0.833357
0.831685	0.831711	0.831736	0.831762	0.831787	0.831814	0.83184	0.831867	0.831893	0.831921	0.831948	0.831976	0.832004	0.832032	0.83206	0.832089	0.832118	0.832147	0.832177	0.832207	0.832237	0.832267	0.832298	0.832329	0.83236	0.832392	0.832424	0.832456	0.832488	0.832521	0.832554	0.832587	0.832621	0.832655	0.832689	0.832724	0.832759	0.832794	0.83283	0.832866	0.832902	0.832939	0.832976	0.833013	0.833051	0.833089	0.833127	0.833166	0.833205	0.833244
0.8316	0.831625	0.83165	0.831675	0.8317	0.831726	0.831752	0.831778	0.831805	0.831831	0.831858	0.831885	0.831913	0.831941	0.831969	0.831997	0.832025	0.832054	0.832083	0.832113	0.832142	0.832172	0.832202	0.832233	0.832263	0.832294	0.832326	0.832357	0.832389	0.832422	0.832454	0.832487	0.83252	0.832553	0.832587	0.832621	0.832656	0.83269	0.832725	0.832761	0.832796	0.832832	0.832869	0.832906	0.832943	0.83298	0.833018	0.833056	0.833094	0.833133
0.831515	0.83154	0.831564	0.831589	0.831614	0.831639	0.831665	0.83169	0.831716	0.831743	0.831769	0.831796	0.831823	0.83185	0.831878	0.831905	0.831933	0.831962	0.83199	0.832019	0.832048	0.832078	0.832107	0.832137	0.832167	0.832198	0.832229	0.83226	0.832291	0.832323	0.832355	0.832387	0.83242	0.832453	0.832486	0.832519	0.832553	0.832587	0.832622	0.832656	0.832692	0.832727	0.832763	0.832799	0.832835	0.832872	0.832909	0.832946	0.832984	0.833022
0.831431	0.831455	0.831479	0.831504	0.831528	0.831553	0.831578	0.831603	0.831629	0.831655	0.831681	0.831707	0.831733	0.83176	0.831787	0.831815	0.831842	0.83187	0.831898	0.831926	0.831955	0.831984	0.832013	0.832042	0.832072	0.832102	0.832132	0.832163	0.832194	0.832225	0.832256	0.832288	0.83232	0.832352	0.832385	0.832418	0.832451	0.832485	0.832519	0.832553	0.832587	0.832622	0.832657	0.832693	0.832729	0.832765	0.832801	0.832838	0.832875	0.832913
0.831348	0.831371	0.831395	0.831419	0.831443	0.831467	0.831492	0.831517	0.831542	0.831567	0.831593	0.831619	0.831645	0.831671	0.831697	0.831724	0.831751	0.831779	0.831806	0.831834	0.831862	0.831891	0.831919	0.831948	0.831978	0.832007	0.832037	0.832067	0.832097	0.832128	0.832159	0.83219	0.832221	0.832253	0.832285	0.832318	0.83235	0.832383	0.832417	0.83245	0.832484	0.832518	0.832553	0.832588	0.832623	0.832659	0.832694	0.832731	0.832767	0.832804
0.831265	0.831288	0.831311	0.831335	0.831358	0.831382	0.831406	0.831431	0.831455	0.83148	0.831505	0.831531	0.831556	0.831582	0.831608	0.831635	0.831661	0.831688	0.831715	0.831743	0.83177	0.831798	0.831826	0.831855	0.831884	0.831913	0.831942	0.831971	0.832001	0.832031	0.832062	0.832092	0.832123	0.832155	0.832186	0.832218	0.83225	0.832283	0.832315	0.832348	0.832382	0.832415	0.832449	0.832484	0.832518	0.832553	0.832588	0.832624	0.83266	0.832696
0.831182	0.831205	0.831228	0.831251	0.831274	0.831298	0.831321	0.831345	0.83137	0.831394	0.831419	0.831444	0.831469	0.831494	0.83152	0.831546	0.831572	0.831598	0.831625	0.831652	0.831679	0.831707	0.831734	0.831762	0.83179	0.831819	0.831848	0.831877	0.831906	0.831936	0.831965	0.831996	0.832026	0.832057	0.832088	0.832119	0.832151	0.832183	0.832215	0.832247	0.83228	0.832313	0.832346	0.83238	0.832414	0.832449	0.832483	0.832518	0.832554	0.832589
0.831101	0.831123	0.831145	0.831168	0.831191	0.831214	0.831237	0.831261	0.831285	0.831309	0.831333	0.831357	0.831382	0.831407	0.831432	0.831458	0.831483	0.831509	0.831535	0.831562	0.831589	0.831616	0.831643	0.83167	0.831698	0.831726	0.831754	0.831783	0.831812	0.831841	0.83187	0.8319	0.831929	0.83196	0.83199	0.832021	0.832052	0.832083	0.832115	0.832147	0.832179	0.832212	0.832244	0.832278	0.832311	0.832345	0.832379	0.832413	0.832448	0.832483
0.831019	0.831041	0.831063	0.831085	0.831108	0.83113	0.831153	0.831177	0.8312	0.831224	0.831247	0.831271	0.831296	0.83132	0.831345	0.83137	0.831395	0.831421	0.831446	0.831472	0.831499	0.831525	0.831552	0.831579	0.831606	0.831634	0.831661	0.831689	0.831718	0.831746	0.831775	0.831804	0.831834	0.831863	0.831893	0.831924	0.831954	0.831985	0.832016	0.832047	0.832079	0.832111	0.832143	0.832176	0.832209	0.832242	0.832275	0.832309	0.832343	0.832378
0.830938	0.83096	0.830982	0.831003	0.831025	0.831048	0.83107	0.831093	0.831116	0.831139	0.831162	0.831186	0.83121	0.831234	0.831258	0.831283	0.831308	0.831333	0.831358	0.831384	0.831409	0.831435	0.831462	0.831488	0.831515	0.831542	0.831569	0.831597	0.831625	0.831653	0.831681	0.83171	0.831739	0.831768	0.831797	0.831827	0.831857	0.831887	0.831918	0.831949	0.83198	0.832011	0.832043	0.832075	0.832107	0.83214	0.832173	0.832206	0.83224	0.832274
0.830858	0.830879	0.8309	0.830922	0.830944	0.830966	0.830988	0.83101	0.831032	0.831055	0.831078	0.831101	0.831125	0.831149	0.831172	0.831197	0.831221	0.831246	0.83127	0.831295	0.831321	0.831346	0.831372	0.831398	0.831424	0.831451	0.831478	0.831505	0.831532	0.83156	0.831588	0.831616	0.831644	0.831673	0.831702	0.831731	0.83176	0.83179	0.83182	0.831851	0.831881	0.831912	0.831943	0.831975	0.832007	0.832039	0.832071	0.832104	0.832137	0.83217
0.830778	0.830799	0.83082	0.830841	0.830862	0.830884	0.830906	0.830927	0.83095	0.830972	0.830995	0.831017	0.83104	0.831064	0.831087	0.831111	0.831135	0.831159	0.831183	0.831208	0.831233	0.831258	0.831283	0.831309	0.831335	0.831361	0.831387	0.831414	0.831441	0.831468	0.831495	0.831523	0.831551	0.831579	0.831607	0.831636	0.831665	0.831694	0.831724	0.831753	0.831783	0.831814	0.831844	0.831875	0.831907	0.831938	0.83197	0.832002	0.832035	0.832067
0.830699	0.83072	0.83074	0.830761	0.830782	0.830803	0.830824	0.830846	0.830867	0.830889	0.830911	0.830934	0.830956	0.830979	0.831002	0.831026	0.831049	0.831073	0.831097	0.831121	0.831145	0.83117	0.831195	0.83122	0.831245	0.831271	0.831297	0.831323	0.83135	0.831376	0.831403	0.83143	0.831458	0.831485	0.831513	0.831541	0.83157	0.831599	0.831628	0.831657	0.831686	0.831716	0.831746	0.831777	0.831807	0.831838	0.83187	0.831901	0.831933	0.831965
0.830621	0.830641	0.830661	0.830681	0.830701	0.830722	0.830743	0.830764	0.830786	0.830807	0.830829	0.830851	0.830873	0.830895	0.830918	0.830941	0.830964	0.830987	0.831011	0.831035	0.831059	0.831083	0.831107	0.831132	0.831157	0.831182	0.831208	0.831233	0.831259	0.831285	0.831312	0.831338	0.831365	0.831393	0.83142	0.831448	0.831476	0.831504	0.831532	0.831561	0.83159	0.831619	0.831649	0.831679	0.831709	0.83174	0.83177	0.831801	0.831833	0.831864
0.830542	0.830562	0.830582	0.830602	0.830622	0.830642	0.830663	0.830683	0.830704	0.830725	0.830747	0.830768	0.83079	0.830812	0.830834	0.830857	0.83088	0.830902	0.830926	0.830949	0.830972	0.830996	0.83102	0.831045	0.831069	0.831094	0.831119	0.831144	0.831169	0.831195	0.831221	0.831247	0.831274	0.8313	0.831327	0.831355	0.831382	0.83141	0.831438	0.831466	0.831495	0.831523	0.831553	0.831582	0.831612	0.831641	0.831672	0.831702	0.831733	0.831764
0.830465	0.830484	0.830503	0.830523	0.830543	0.830563	0.830583	0.830603	0.830624	0.830644	0.830665	0.830687	0.830708	0.83073	0.830751	0.830773	0.830796	0.830818	0.830841	0.830864	0.830887	0.83091	0.830934	0.830958	0.830982	0.831006	0.831031	0.831055	0.83108	0.831106	0.831131	0.831157	0.831183	0.831209	0.831236	0.831262	0.831289	0.831317	0.831344	0.831372	0.8314	0.831428	0.831457	0.831486	0.831515	0.831544	0.831574	0.831604	0.831634	0.831664
0.830388	0.830406	0.830425	0.830445	0.830464	0.830484	0.830503	0.830523	0.830544	0.830564	0.830585	0.830605	0.830626	0.830648	0.830669	0.830691	0.830712	0.830734	0.830757	0.830779	0.830802	0.830825	0.830848	0.830871	0.830895	0.830919	0.830943	0.830967	0.830992	0.831017	0.831042	0.831067	0.831093	0.831118	0.831144	0.831171	0.831197	0.831224	0.831251	0.831278	0.831306	0.831334	0.831362	0.83139	0.831419	0.831447	0.831477	0.831506	0.831536	0.831566
0.830311	0.830329	0.830348	0.830367	0.830386	0.830405	0.830425	0.830444	0.830464	0.830484	0.830504	0.830525	0.830545	0.830566	0.830587	0.830608	0.83063	0.830651	0.830673	0.830695	0.830718	0.83074	0.830763	0.830786	0.830809	0.830832	0.830856	0.83088	0.830904	0.830928	0.830953	0.830978	0.831003	0.831028	0.831054	0.83108	0.831106	0.831132	0.831158	0.831185	0.831212	0.83124	0.831267	0.831295	0.831323	0.831352	0.83138	0.831409	0.831438	0.831468
0.830235	0.830253	0.830271	0.83029	0.830308	0.830327	0.830346	0.830365	0.830385	0.830405	0.830424	0.830444	0.830465	0.830485	0.830506	0.830526	0.830548	0.830569	0.83059	0.830612	0.830634	0.830656	0.830678	0.830701	0.830724	0.830747	0.83077	0.830793	0.830817	0.830841	0.830865	0.830889	0.830914	0.830939	0.830964	0.830989	0.831015	0.831041	0.831067	0.831093	0.83112	0.831146	0.831174	0.831201	0.831229	0.831256	0.831285	0.831313	0.831342	0.831371
0.830159	0.830177	0.830195	0.830213	0.830231	0.83025	0.830268	0.830287	0.830306	0.830326	0.830345	0.830365	0.830385	0.830405	0.830425	0.830445	0.830466	0.830487	0.830508	0.830529	0.830551	0.830572	0.830594	0.830616	0.830639	0.830661	0.830684	0.830707	0.83073	0.830754	0.830778	0.830802	0.830826	0.83085	0.830875	0.8309	0.830925	0.83095	0.830976	0.831002	0.831028	0.831054	0.831081	0.831107	0.831135	0.831162	0.83119	0.831217	0.831246	0.831274
0.830084	0.830101	0.830119	0.830137	0.830155	0.830173	0.830191	0.83021	0.830228	0.830247	0.830266	0.830286	0.830305	0.830325	0.830345	0.830365	0.830385	0.830405	0.830426	0.830447	0.830468	0.830489	0.830511	0.830533	0.830555	0.830577	0.830599	0.830622	0.830645	0.830668	0.830691	0.830714	0.830738	0.830762	0.830786	0.830811	0.830835	0.83086	0.830885	0.830911	0.830936	0.830962	0.830988	0.831015	0.831041	0.831068	0.831095	0.831123	0.83115	0.831178
0.830009	0.830026	0.830044	0.830061	0.830079	0.830096	0.830114	0.830132	0.830151	0.830169	0.830188	0.830207	0.830226	0.830245	0.830265	0.830285	0.830304	0.830324	0.830345	0.830365	0.830386	0.830407	0.830428	0.830449	0.830471	0.830493	0.830515	0.830537	0.830559	0.830582	0.830605	0.830628	0.830651	0.830675	0.830698	0.830722	0.830746	0.830771	0.830796	0.830821	0.830846	0.830871	0.830897	0.830923	0.830949	0.830975	0.831002	0.831029	0.831056	0.831083
0.829935	0.829952	0.829969	0.829986	0.830003	0.83002	0.830038	0.830056	0.830074	0.830092	0.83011	0.830129	0.830148	0.830166	0.830186	0.830205	0.830224	0.830244	0.830264	0.830284	0.830304	0.830325	0.830346	0.830367	0.830388	0.830409	0.830431	0.830452	0.830474	0.830497	0.830519	0.830542	0.830565	0.830588	0.830611	0.830635	0.830658	0.830682	0.830707	0.830731	0.830756	0.830781	0.830806	0.830831	0.830857	0.830883	0.830909	0.830936	0.830962	0.830989
0.829861	0.829878	0.829894	0.829911	0.829928	0.829945	0.829962	0.82998	0.829997	0.830015	0.830033	0.830051	0.83007	0.830088	0.830107	0.830126	0.830145	0.830164	0.830184	0.830204	0.830224	0.830244	0.830264	0.830285	0.830305	0.830326	0.830347	0.830369	0.83039	0.830412	0.830434	0.830456	0.830479	0.830501	0.830524	0.830547	0.830571	0.830594	0.830618	0.830642	0.830666	0.830691	0.830716	0.830741	0.830766	0.830791	0.830817	0.830843	0.830869	0.830896
0.829788	0.829804	0.82982	0.829837	0.829853	0.82987	0.829887	0.829904	0.829921	0.829939	0.829956	0.829974	0.829992	0.83001	0.830029	0.830047	0.830066	0.830085	0.830104	0.830124	0.830143	0.830163	0.830183	0.830203	0.830223	0.830244	0.830265	0.830286	0.830307	0.830328	0.83035	0.830372	0.830394	0.830416	0.830438	0.830461	0.830484	0.830507	0.83053	0.830554	0.830578	0.830602	0.830626	0.830651	0.830675	0.8307	0.830726	0.830751	0.830777	0.830803
0.829715	0.829731	0.829747	0.829763	0.829779	0.829795	0.829812	0.829829	0.829846	0.829863	0.82988	0.829898	0.829915	0.829933	0.829951	0.829969	0.829988	0.830006	0.830025	0.830044	0.830063	0.830083	0.830102	0.830122	0.830142	0.830162	0.830182	0.830203	0.830224	0.830245	0.830266	0.830287	0.830309	0.830331	0.830353	0.830375	0.830398	0.83042	0.830443	0.830466	0.83049	0.830513	0.830537	0.830561	0.830586	0.83061	0.830635	0.83066	0.830685	0.830711
0.829642	0.829658	0.829673	0.829689	0.829705	0.829721	0.829737	0.829754	0.829771	0.829787	0.829804	0.829821	0.829839	0.829856	0.829874	0.829892	0.82991	0.829928	0.829946	0.829965	0.829984	0.830003	0.830022	0.830041	0.830061	0.830081	0.830101	0.830121	0.830141	0.830162	0.830183	0.830204	0.830225	0.830246	0.830268	0.83029	0.830312	0.830334	0.830357	0.830379	0.830402	0.830426	0.830449	0.830473	0.830496	0.83052	0.830545	0.830569	0.830594	0.830619
0.82957	0.829586	0.829601	0.829616	0.829632	0.829648	0.829664	0.82968	0.829696	0.829712	0.829729	0.829746	0.829763	0.82978	0.829797	0.829815	0.829832	0.82985	0.829868	0.829887	0.829905	0.829924	0.829943	0.829962	0.829981	0.83	0.83002	0.83004	0.83006	0.83008	0.8301	0.830121	0.830142	0.830163	0.830184	0.830205	0.830227	0.830249	0.830271	0.830293	0.830316	0.830338	0.830361	0.830384	0.830408	0.830432	0.830455	0.83048	0.830504	0.830528
0.829499	0.829514	0.829529	0.829544	0.829559	0.829574	0.82959	0.829606	0.829622	0.829638	0.829654	0.829671	0.829687	0.829704	0.829721	0.829738	0.829756	0.829773	0.829791	0.829809	0.829827	0.829845	0.829863	0.829882	0.829901	0.82992	0.829939	0.829959	0.829978	0.829998	0.830018	0.830038	0.830059	0.830079	0.8301	0.830121	0.830142	0.830164	0.830185	0.830207	0.830229	0.830252	0.830274	0.830297	0.83032	0.830343	0.830367	0.83039	0.830414	0.830438
0.829428	0.829442	0.829457	0.829472	0.829487	0.829502	0.829517	0.829532	0.829548	0.829564	0.82958	0.829596	0.829612	0.829629	0.829645	0.829662	0.829679	0.829696	0.829714	0.829731	0.829749	0.829767	0.829785	0.829803	0.829822	0.82984	0.829859	0.829878	0.829897	0.829917	0.829937	0.829956	0.829976	0.829997	0.830017	0.830038	0.830058	0.83008	0.830101	0.830122	0.830144	0.830166	0.830188	0.83021	0.830233	0.830256	0.830279	0.830302	0.830325	0.830349
0.829357	0.829371	0.829386	0.8294	0.829415	0.829429	0.829444	0.82946	0.829475	0.82949	0.829506	0.829522	0.829538	0.829554	0.82957	0.829587	0.829603	0.82962	0.829637	0.829654	0.829672	0.829689	0.829707	0.829725	0.829743	0.829761	0.82978	0.829798	0.829817	0.829836	0.829856	0.829875	0.829895	0.829914	0.829935	0.829955	0.829975	0.829996	0.830017	0.830038	0.830059	0.83008	0.830102	0.830124	0.830146	0.830169	0.830191	0.830214	0.830237	0.83026
0.829287	0.829301	0.829315	0.829329	0.829343	0.829358	0.829372	0.829387	0.829402	0.829417	0.829433	0.829448	0.829464	0.829479	0.829495	0.829512	0.829528	0.829544	0.829561	0.829578	0.829595	0.829612	0.829629	0.829647	0.829665	0.829683	0.829701	0.829719	0.829738	0.829756	0.829775	0.829794	0.829813	0.829833	0.829853	0.829872	0.829892	0.829913	0.829933	0.829954	0.829975	0.829996	0.830017	0.830039	0.83006	0.830082	0.830104	0.830127	0.830149	0.830172
0.829217	0.82923	0.829244	0.829258	0.829272	0.829286	0.829301	0.829315	0.82933	0.829345	0.82936	0.829375	0.82939	0.829406	0.829421	0.829437	0.829453	0.829469	0.829485	0.829502	0.829519	0.829535	0.829553	0.82957	0.829587	0.829605	0.829622	0.82964	0.829658	0.829677	0.829695	0.829714	0.829733	0.829752	0.829771	0.829791	0.82981	0.82983	0.82985	0.82987	0.829891	0.829912	0.829932	0.829954	0.829975	0.829996	0.830018	0.83004	0.830062	0.830084
0.829147	0.829161	0.829174	0.829188	0.829201	0.829215	0.829229	0.829244	0.829258	0.829272	0.829287	0.829302	0.829317	0.829332	0.829347	0.829363	0.829379	0.829394	0.82941	0.829427	0.829443	0.829459	0.829476	0.829493	0.82951	0.829527	0.829545	0.829562	0.82958	0.829598	0.829616	0.829634	0.829653	0.829671	0.82969	0.829709	0.829729	0.829748	0.829768	0.829788	0.829808	0.829828	0.829849	0.829869	0.82989	0.829911	0.829932	0.829954	0.829976	0.829998
0.829078	0.829091	0.829104	0.829118	0.829131	0.829145	0.829158	0.829172	0.829186	0.829201	0.829215	0.82923	0.829244	0.829259	0.829274	0.829289	0.829305	0.82932	0.829336	0.829352	0.829368	0.829384	0.8294	0.829417	0.829433	0.82945	0.829467	0.829484	0.829502	0.829519	0.829537	0.829555	0.829573	0.829592	0.82961	0.829629	0.829648	0.829667	0.829686	0.829706	0.829725	0.829745	0.829765	0.829785	0.829806	0.829827	0.829847	0.829869	0.82989	0.829911
0.82901	0.829022	0.829035	0.829048	0.829061	0.829075	0.829088	0.829102	0.829115	0.829129	0.829143	0.829158	0.829172	0.829186	0.829201	0.829216	0.829231	0.829246	0.829262	0.829277	0.829293	0.829309	0.829325	0.829341	0.829357	0.829374	0.82939	0.829407	0.829424	0.829441	0.829459	0.829476	0.829494	0.829512	0.82953	0.829549	0.829567	0.829586	0.829605	0.829624	0.829643	0.829663	0.829682	0.829702	0.829722	0.829743	0.829763	0.829784	0.829805	0.829826
0.828941	0.828954	0.828966	0.828979	0.828992	0.829005	0.829018	0.829031	0.829045	0.829058	0.829072	0.829086	0.8291	0.829114	0.829129	0.829143	0.829158	0.829173	0.829188	0.829203	0.829218	0.829234	0.82925	0.829265	0.829281	0.829298	0.829314	0.82933	0.829347	0.829364	0.829381	0.829398	0.829416	0.829433	0.829451	0.829469	0.829487	0.829506	0.829524	0.829543	0.829562	0.829581	0.8296	0.82962	0.829639	0.829659	0.829679	0.8297	0.82972	0.829741
0.828874	0.828886	0.828898	0.82891	0.828923	0.828936	0.828948	0.828961	0.828975	0.828988	0.829001	0.829015	0.829029	0.829043	0.829057	0.829071	0.829085	0.8291	0.829115	0.829129	0.829144	0.82916	0.829175	0.82919	0.829206	0.829222	0.829238	0.829254	0.829271	0.829287	0.829304	0.829321	0.829338	0.829355	0.829372	0.82939	0.829408	0.829426	0.829444	0.829462	0.829481	0.8295	0.829518	0.829538	0.829557	0.829576	0.829596	0.829616	0.829636	0.829656
0.828806	0.828818	0.82883	0.828842	0.828854	0.828867	0.828879	0.828892	0.828905	0.828918	0.828931	0.828944	0.828958	0.828971	0.828985	0.828999	0.829013	0.829027	0.829042	0.829056	0.829071	0.829086	0.829101	0.829116	0.829131	0.829147	0.829163	0.829179	0.829195	0.829211	0.829227	0.829244	0.82926	0.829277	0.829294	0.829312	0.829329	0.829347	0.829364	0.829382	0.829401	0.829419	0.829437	0.829456	0.829475	0.829494	0.829513	0.829533	0.829553	0.829573
0.828739	0.828751	0.828762	0.828774	0.828786	0.828798	0.828811	0.828823	0.828836	0.828848	0.828861	0.828874	0.828887	0.828901	0.828914	0.828928	0.828941	0.828955	0.828969	0.828984	0.828998	0.829013	0.829027	0.829042	0.829057	0.829072	0.829088	0.829103	0.829119	0.829135	0.829151	0.829167	0.829183	0.8292	0.829217	0.829234	0.829251	0.829268	0.829285	0.829303	0.829321	0.829339	0.829357	0.829375	0.829394	0.829412	0.829431	0.829451	0.82947	0.829489
0.828672	0.828684	0.828695	0.828707	0.828718	0.82873	0.828742	0.828754	0.828767	0.828779	0.828792	0.828804	0.828817	0.82883	0.828843	0.828857	0.82887	0.828884	0.828898	0.828911	0.828926	0.82894	0.828954	0.828969	0.828983	0.828998	0.829013	0.829028	0.829044	0.829059	0.829075	0.829091	0.829107	0.829123	0.82914	0.829156	0.829173	0.82919	0.829207	0.829224	0.829241	0.829259	0.829277	0.829295	0.829313	0.829331	0.82935	0.829369	0.829388	0.829407
0.828606	0.828617	0.828628	0.828639	0.828651	0.828662	0.828674	0.828686	0.828698	0.82871	0.828722	0.828735	0.828748	0.82876	0.828773	0.828786	0.828799	0.828813	0.828826	0.82884	0.828853	0.828867	0.828881	0.828896	0.82891	0.828925	0.828939	0.828954	0.828969	0.828984	0.829	0.829015	0.829031	0.829047	0.829063	0.829079	0.829095	0.829112	0.829129	0.829146	0.829163	0.82918	0.829197	0.829215	0.829233	0.829251	0.829269	0.829287	0.829306	0.829325
0.82854	0.828551	0.828562	0.828573	0.828584	0.828595	0.828607	0.828618	0.82863	0.828642	0.828654	0.828666	0.828678	0.828691	0.828703	0.828716	0.828729	0.828742	0.828755	0.828768	0.828782	0.828795	0.828809	0.828823	0.828837	0.828851	0.828866	0.82888	0.828895	0.82891	0.828925	0.82894	0.828956	0.828971	0.828987	0.829003	0.829019	0.829035	0.829051	0.829068	0.829085	0.829101	0.829118	0.829136	0.829153	0.829171	0.829189	0.829207	0.829225	0.829243
0.828474	0.828485	0.828496	0.828506	0.828517	0.828528	0.828539	0.828551	0.828562	0.828574	0.828585	0.828597	0.828609	0.828622	0.828634	0.828646	0.828659	0.828672	0.828684	0.828697	0.828711	0.828724	0.828737	0.828751	0.828765	0.828779	0.828793	0.828807	0.828821	0.828836	0.828851	0.828866	0.828881	0.828896	0.828911	0.828927	0.828942	0.828958	0.828974	0.82899	0.829007	0.829023	0.82904	0.829057	0.829074	0.829091	0.829109	0.829126	0.829144	0.829162
0.828409	0.828419	0.82843	0.82844	0.828451	0.828462	0.828473	0.828484	0.828495	0.828506	0.828518	0.828529	0.828541	0.828553	0.828565	0.828577	0.828589	0.828602	0.828614	0.828627	0.82864	0.828653	0.828666	0.828679	0.828693	0.828706	0.82872	0.828734	0.828748	0.828762	0.828777	0.828791	0.828806	0.828821	0.828836	0.828851	0.828867	0.828882	0.828898	0.828914	0.82893	0.828946	0.828962	0.828979	0.828995	0.829012	0.829029	0.829047	0.829064	0.829082
0.828344	0.828354	0.828364	0.828375	0.828385	0.828396	0.828406	0.828417	0.828428	0.828439	0.82845	0.828461	0.828473	0.828484	0.828496	0.828508	0.82852	0.828532	0.828544	0.828557	0.828569	0.828582	0.828595	0.828608	0.828621	0.828635	0.828648	0.828662	0.828675	0.828689	0.828703	0.828718	0.828732	0.828747	0.828761	0.828776	0.828791	0.828806	0.828822	0.828837	0.828853	0.828869	0.828885	0.828901	0.828917	0.828934	0.828951	0.828968	0.828985	0.829002
0.82828	0.82829	0.828299	0.828309	0.828319	0.82833	0.82834	0.828351	0.828361	0.828372	0.828383	0.828394	0.828405	0.828416	0.828428	0.828439	0.828451	0.828463	0.828475	0.828487	0.828499	0.828512	0.828525	0.828537	0.82855	0.828563	0.828576	0.82859	0.828603	0.828617	0.82863	0.828644	0.828658	0.828673	0.828687	0.828702	0.828716	0.828731	0.828746	0.828761	0.828777	0.828792	0.828808	0.828824	0.82884	0.828856	0.828872	0.828889	0.828906	0.828923
0.828216	0.828225	0.828235	0.828244	0.828254	0.828264	0.828274	0.828285	0.828295	0.828306	0.828316	0.828327	0.828338	0.828349	0.82836	0.828371	0.828383	0.828394	0.828406	0.828418	0.82843	0.828442	0.828454	0.828467	0.828479	0.828492	0.828505	0.828518	0.828531	0.828544	0.828558	0.828572	0.828585	0.828599	0.828613	0.828628	0.828642	0.828656	0.828671	0.828686	0.828701	0.828716	0.828732	0.828747	0.828763	0.828779	0.828795	0.828811	0.828827	0.828844
0.828152	0.828161	0.82817	0.82818	0.828189	0.828199	0.828209	0.828219	0.828229	0.828239	0.82825	0.82826	0.828271	0.828282	0.828293	0.828304	0.828315	0.828326	0.828338	0.828349	0.828361	0.828373	0.828385	0.828397	0.828409	0.828422	0.828434	0.828447	0.82846	0.828473	0.828486	0.828499	0.828513	0.828526	0.82854	0.828554	0.828568	0.828582	0.828597	0.828611	0.828626	0.828641	0.828656	0.828671	0.828686	0.828702	0.828717	0.828733	0.828749	0.828766
0.828088	0.828097	0.828106	0.828116	0.828125	0.828135	0.828144	0.828154	0.828164	0.828174	0.828184	0.828194	0.828204	0.828215	0.828226	0.828236	0.828247	0.828258	0.828269	0.828281	0.828292	0.828304	0.828315	0.828327	0.828339	0.828351	0.828364	0.828376	0.828389	0.828401	0.828414	0.828427	0.82844	0.828454	0.828467	0.828481	0.828495	0.828508	0.828523	0.828537	0.828551	0.828566	0.82858	0.828595	0.82861	0.828625	0.828641	0.828656	0.828672	0.828688
0.828025	0.828034	0.828043	0.828052	0.828061	0.82807	0.82808	0.828089	0.828099	0.828108	0.828118	0.828128	0.828138	0.828149	0.828159	0.828169	0.82818	0.828191	0.828202	0.828213	0.828224	0.828235	0.828247	0.828258	0.82827	0.828282	0.828294	0.828306	0.828318	0.828331	0.828343	0.828356	0.828369	0.828382	0.828395	0.828408	0.828422	0.828435	0.828449	0.828463	0.828477	0.828491	0.828505	0.82852	0.828535	0.82855	0.828565	0.82858	0.828595	0.828611
0.827962	0.827971	0.82798	0.827988	0.827997	0.828006	0.828015	0.828024	0.828034	0.828043	0.828053	0.828063	0.828072	0.828082	0.828093	0.828103	0.828113	0.828124	0.828134	0.828145	0.828156	0.828167	0.828178	0.828189	0.828201	0.828212	0.828224	0.828236	0.828248	0.82826	0.828272	0.828285	0.828297	0.82831	0.828323	0.828336	0.828349	0.828362	0.828376	0.828389	0.828403	0.828417	0.828431	0.828445	0.82846	0.828474	0.828489	0.828504	0.828519	0.828534
0.8279	0.827908	0.827917	0.827925	0.827934	0.827942	0.827951	0.82796	0.827969	0.827979	0.827988	0.827997	0.828007	0.828017	0.828027	0.828037	0.828047	0.828057	0.828067	0.828078	0.828088	0.828099	0.82811	0.828121	0.828132	0.828144	0.828155	0.828167	0.828178	0.82819	0.828202	0.828214	0.828226	0.828239	0.828251	0.828264	0.828277	0.82829	0.828303	0.828316	0.82833	0.828343	0.828357	0.828371	0.828385	0.828399	0.828414	0.828428	0.828443	0.828458
0.827838	0.827846	0.827854	0.827862	0.827871	0.827879	0.827888	0.827896	0.827905	0.827914	0.827923	0.827933	0.827942	0.827951	0.827961	0.827971	0.827981	0.827991	0.828001	0.828011	0.828021	0.828032	0.828042	0.828053	0.828064	0.828075	0.828086	0.828097	0.828109	0.82812	0.828132	0.828144	0.828156	0.828168	0.82818	0.828193	0.828205	0.828218	0.828231	0.828244	0.828257	0.82827	0.828284	0.828297	0.828311	0.828325	0.828339	0.828353	0.828367	0.828382
0.827776	0.827784	0.827792	0.8278	0.827808	0.827816	0.827825	0.827833	0.827842	0.82785	0.827859	0.827868	0.827877	0.827887	0.827896	0.827905	0.827915	0.827925	0.827934	0.827944	0.827955	0.827965	0.827975	0.827986	0.827996	0.828007	0.828018	0.828029	0.82804	0.828051	0.828063	0.828074	0.828086	0.828098	0.82811	0.828122	0.828134	0.828146	0.828159	0.828172	0.828184	0.828197	0.828211	0.828224	0.828237	0.828251	0.828265	0.828278	0.828292	0.828307
0.827714	0.827722	0.82773	0.827737	0.827745	0.827753	0.827762	0.82777	0.827778	0.827787	0.827795	0.827804	0.827813	0.827822	0.827831	0.82784	0.82785	0.827859	0.827869	0.827878	0.827888	0.827898	0.827908	0.827918	0.827929	0.827939	0.82795	0.827961	0.827971	0.827982	0.827994	0.828005	0.828016	0.828028	0.828039	0.828051	0.828063	0.828075	0.828088	0.8281	0.828112	0.828125	0.828138	0.828151	0.828164	0.828177	0.828191	0.828204	0.828218	0.828232
0.827653	0.827661	0.827668	0.827676	0.827683	0.827691	0.827699	0.827707	0.827715	0.827723	0.827732	0.82774	0.827749	0.827758	0.827767	0.827775	0.827785	0.827794	0.827803	0.827813	0.827822	0.827832	0.827842	0.827852	0.827862	0.827872	0.827882	0.827893	0.827903	0.827914	0.827925	0.827936	0.827947	0.827958	0.82797	0.827981	0.827993	0.828005	0.828017	0.828029	0.828041	0.828053	0.828066	0.828079	0.828091	0.828104	0.828117	0.828131	0.828144	0.828158
0.827592	0.827599	0.827607	0.827614	0.827622	0.827629	0.827637	0.827645	0.827652	0.827661	0.827669	0.827677	0.827685	0.827694	0.827702	0.827711	0.82772	0.827729	0.827738	0.827747	0.827756	0.827766	0.827775	0.827785	0.827795	0.827805	0.827815	0.827825	0.827836	0.827846	0.827857	0.827867	0.827878	0.827889	0.8279	0.827912	0.827923	0.827934	0.827946	0.827958	0.82797	0.827982	0.827994	0.828007	0.828019	0.828032	0.828044	0.828057	0.828071	0.828084
0.827532	0.827539	0.827546	0.827553	0.82756	0.827567	0.827575	0.827582	0.82759	0.827598	0.827606	0.827614	0.827622	0.82763	0.827639	0.827647	0.827656	0.827664	0.827673	0.827682	0.827691	0.8277	0.82771	0.827719	0.827729	0.827738	0.827748	0.827758	0.827768	0.827778	0.827789	0.827799	0.82781	0.82782	0.827831	0.827842	0.827853	0.827865	0.827876	0.827888	0.827899	0.827911	0.827923	0.827935	0.827947	0.82796	0.827972	0.827985	0.827997	0.82801
0.827471	0.827478	0.827485	0.827492	0.827499	0.827506	0.827513	0.827521	0.827528	0.827536	0.827543	0.827551	0.827559	0.827567	0.827575	0.827583	0.827592	0.8276	0.827609	0.827617	0.827626	0.827635	0.827644	0.827653	0.827663	0.827672	0.827682	0.827691	0.827701	0.827711	0.827721	0.827731	0.827742	0.827752	0.827763	0.827773	0.827784	0.827795	0.827806	0.827818	0.827829	0.82784	0.827852	0.827864	0.827876	0.827888	0.8279	0.827912	0.827925	0.827938
0.827411	0.827418	0.827425	0.827431	0.827438	0.827445	0.827452	0.827459	0.827466	0.827474	0.827481	0.827489	0.827496	0.827504	0.827512	0.82752	0.827528	0.827536	0.827545	0.827553	0.827562	0.82757	0.827579	0.827588	0.827597	0.827606	0.827616	0.827625	0.827635	0.827644	0.827654	0.827664	0.827674	0.827684	0.827695	0.827705	0.827716	0.827726	0.827737	0.827748	0.827759	0.82777	0.827782	0.827793	0.827805	0.827817	0.827828	0.827841	0.827853	0.827865
0.827352	0.827358	0.827364	0.827371	0.827377	0.827384	0.827391	0.827398	0.827405	0.827412	0.827419	0.827427	0.827434	0.827442	0.827449	0.827457	0.827465	0.827473	0.827481	0.827489	0.827497	0.827506	0.827515	0.827523	0.827532	0.827541	0.82755	0.827559	0.827568	0.827578	0.827587	0.827597	0.827607	0.827617	0.827627	0.827637	0.827647	0.827658	0.827668	0.827679	0.82769	0.827701	0.827712	0.827723	0.827734	0.827746	0.827757	0.827769	0.827781	0.827793
0.827292	0.827298	0.827305	0.827311	0.827317	0.827324	0.82733	0.827337	0.827344	0.827351	0.827358	0.827365	0.827372	0.827379	0.827387	0.827394	0.827402	0.82741	0.827418	0.827426	0.827434	0.827442	0.82745	0.827459	0.827467	0.827476	0.827485	0.827494	0.827503	0.827512	0.827521	0.82753	0.82754	0.82755	0.827559	0.827569	0.827579	0.827589	0.8276	0.82761	0.827621	0.827631	0.827642	0.827653	0.827664	0.827675	0.827687	0.827698	0.82771	0.827722
0.827233	0.827239	0.827245	0.827251	0.827257	0.827264	0.82727	0.827276	0.827283	0.82729	0.827296	0.827303	0.82731	0.827317	0.827325	0.827332	0.827339	0.827347	0.827354	0.827362	0.82737	0.827378	0.827386	0.827394	0.827403	0.827411	0.82742	0.827428	0.827437	0.827446	0.827455	0.827464	0.827473	0.827483	0.827492	0.827502	0.827512	0.827522	0.827532	0.827542	0.827552	0.827562	0.827573	0.827584	0.827594	0.827605	0.827616	0.827628	0.827639	0.82765
0.827174	0.82718	0.827186	0.827192	0.827198	0.827204	0.82721	0.827216	0.827222	0.827229	0.827235	0.827242	0.827249	0.827256	0.827263	0.82727	0.827277	0.827284	0.827292	0.827299	0.827307	0.827315	0.827322	0.82733	0.827339	0.827347	0.827355	0.827363	0.827372	0.827381	0.827389	0.827398	0.827407	0.827416	0.827426	0.827435	0.827445	0.827454	0.827464	0.827474	0.827484	0.827494	0.827504	0.827515	0.827525	0.827536	0.827547	0.827557	0.827569	0.82758
0.827116	0.827121	0.827127	0.827133	0.827138	0.827144	0.82715	0.827156	0.827162	0.827168	0.827175	0.827181	0.827188	0.827194	0.827201	0.827208	0.827215	0.827222	0.827229	0.827237	0.827244	0.827252	0.827259	0.827267	0.827275	0.827283	0.827291	0.827299	0.827307	0.827316	0.827324	0.827333	0.827342	0.82735	0.827359	0.827369	0.827378	0.827387	0.827397	0.827406	0.827416	0.827426	0.827436	0.827446	0.827456	0.827467	0.827477	0.827488	0.827499	0.827509
0.827058	0.827063	0.827068	0.827074	0.827079	0.827085	0.827091	0.827096	0.827102	0.827108	0.827114	0.827121	0.827127	0.827133	0.82714	0.827147	0.827153	0.82716	0.827167	0.827174	0.827181	0.827189	0.827196	0.827204	0.827211	0.827219	0.827227	0.827235	0.827243	0.827251	0.827259	0.827268	0.827276	0.827285	0.827294	0.827302	0.827311	0.827321	0.82733	0.827339	0.827349	0.827358	0.827368	0.827378	0.827388	0.827398	0.827408	0.827418	0.827429	0.82744
0.827	0.827005	0.82701	0.827015	0.82702	0.827026	0.827031	0.827037	0.827043	0.827049	0.827054	0.82706	0.827067	0.827073	0.827079	0.827086	0.827092	0.827099	0.827105	0.827112	0.827119	0.827126	0.827133	0.827141	0.827148	0.827156	0.827163	0.827171	0.827179	0.827187	0.827195	0.827203	0.827211	0.82722	0.827228	0.827237	0.827245	0.827254	0.827263	0.827272	0.827282	0.827291	0.8273	0.82731	0.82732	0.827329	0.827339	0.82735	0.82736	0.82737
0.826942	0.826947	0.826952	0.826957	0.826962	0.826967	0.826972	0.826978	0.826983	0.826989	0.826995	0.827001	0.827006	0.827012	0.827019	0.827025	0.827031	0.827037	0.827044	0.827051	0.827057	0.827064	0.827071	0.827078	0.827085	0.827093	0.8271	0.827107	0.827115	0.827123	0.827131	0.827138	0.827146	0.827155	0.827163	0.827171	0.82718	0.827188	0.827197	0.827206	0.827215	0.827224	0.827233	0.827243	0.827252	0.827262	0.827271	0.827281	0.827291	0.827301
0.826885	0.826889	0.826894	0.826899	0.826904	0.826909	0.826914	0.826919	0.826924	0.82693	0.826935	0.826941	0.826947	0.826952	0.826958	0.826964	0.82697	0.826977	0.826983	0.826989	0.826996	0.827002	0.827009	0.827016	0.827023	0.82703	0.827037	0.827044	0.827052	0.827059	0.827067	0.827074	0.827082	0.82709	0.827098	0.827106	0.827114	0.827123	0.827131	0.82714	0.827149	0.827157	0.827166	0.827175	0.827185	0.827194	0.827203	0.827213	0.827223	0.827232
0.826827	0.826832	0.826836	0.826841	0.826846	0.826851	0.826855	0.82686	0.826866	0.826871	0.826876	0.826881	0.826887	0.826893	0.826898	0.826904	0.82691	0.826916	0.826922	0.826928	0.826934	0.826941	0.826947	0.826954	0.826961	0.826967	0.826974	0.826981	0.826989	0.826996	0.827003	0.827011	0.827018	0.827026	0.827034	0.827041	0.827049	0.827058	0.827066	0.827074	0.827083	0.827091	0.8271	0.827109	0.827118	0.827127	0.827136	0.827145	0.827155	0.827164
0.82677	0.826775	0.826779	0.826783	0.826788	0.826793	0.826797	0.826802	0.826807	0.826812	0.826817	0.826822	0.826828	0.826833	0.826839	0.826844	0.82685	0.826856	0.826861	0.826867	0.826874	0.82688	0.826886	0.826892	0.826899	0.826905	0.826912	0.826919	0.826926	0.826933	0.82694	0.826947	0.826954	0.826962	0.826969	0.826977	0.826985	0.826993	0.827001	0.827009	0.827017	0.827025	0.827034	0.827042	0.827051	0.82706	0.827069	0.827078	0.827087	0.827096
0.826714	0.826718	0.826722	0.826726	0.826731	0.826735	0.82674	0.826744	0.826749	0.826754	0.826759	0.826764	0.826769	0.826774	0.826779	0.826785	0.82679	0.826796	0.826801	0.826807	0.826813	0.826819	0.826825	0.826831	0.826837	0.826844	0.82685	0.826857	0.826863	0.82687	0.826877	0.826884	0.826891	0.826898	0.826906	0.826913	0.826921	0.826928	0.826936	0.826944	0.826952	0.82696	0.826968	0.826977	0.826985	0.826993	0.827002	0.827011	0.82702	0.827029
0.826657	0.826661	0.826665	0.826669	0.826673	0.826678	0.826682	0.826686	0.826691	0.826696	0.8267	0.826705	0.82671	0.826715	0.82672	0.826725	0.82673	0.826736	0.826741	0.826747	0.826753	0.826758	0.826764	0.82677	0.826776	0.826782	0.826789	0.826795	0.826801	0.826808	0.826815	0.826821	0.826828	0.826835	0.826842	0.826849	0.826857	0.826864	0.826872	0.826879	0.826887	0.826895	0.826903	0.826911	0.826919	0.826927	0.826936	0.826944	0.826953	0.826962
0.826601	0.826605	0.826609	0.826613	0.826617	0.826621	0.826625	0.826629	0.826633	0.826638	0.826642	0.826647	0.826652	0.826656	0.826661	0.826666	0.826671	0.826676	0.826682	0.826687	0.826692	0.826698	0.826704	0.826709	0.826715	0.826721	0.826727	0.826733	0.82674	0.826746	0.826752	0.826759	0.826766	0.826772	0.826779	0.826786	0.826793	0.8268	0.826808	0.826815	0.826823	0.82683	0.826838	0.826846	0.826854	0.826862	0.82687	0.826878	0.826887	0.826895
0.826545	0.826549	0.826552	0.826556	0.82656	0.826564	0.826568	0.826572	0.826576	0.82658	0.826584	0.826589	0.826593	0.826598	0.826603	0.826607	0.826612	0.826617	0.826622	0.826627	0.826633	0.826638	0.826643	0.826649	0.826655	0.82666	0.826666	0.826672	0.826678	0.826684	0.82669	0.826697	0.826703	0.82671	0.826716	0.826723	0.82673	0.826737	0.826744	0.826751	0.826758	0.826766	0.826773	0.826781	0.826789	0.826796	0.826804	0.826812	0.82682	0.826829
0.82649	0.826493	0.826496	0.8265	0.826503	0.826507	0.826511	0.826515	0.826519	0.826523	0.826527	0.826531	0.826535	0.82654	0.826544	0.826549	0.826554	0.826558	0.826563	0.826568	0.826573	0.826578	0.826584	0.826589	0.826594	0.8266	0.826605	0.826611	0.826617	0.826623	0.826629	0.826635	0.826641	0.826647	0.826654	0.82666	0.826667	0.826674	0.826681	0.826687	0.826695	0.826702	0.826709	0.826716	0.826724	0.826731	0.826739	0.826747	0.826755	0.826763
0.826434	0.826437	0.826441	0.826444	0.826447	0.826451	0.826454	0.826458	0.826462	0.826466	0.82647	0.826474	0.826478	0.826482	0.826486	0.826491	0.826495	0.8265	0.826504	0.826509	0.826514	0.826519	0.826524	0.826529	0.826534	0.82654	0.826545	0.82655	0.826556	0.826562	0.826568	0.826573	0.826579	0.826586	0.826592	0.826598	0.826604	0.826611	0.826618	0.826624	0.826631	0.826638	0.826645	0.826652	0.826659	0.826667	0.826674	0.826682	0.826689	0.826697
0.826379	0.826382	0.826385	0.826388	0.826391	0.826395	0.826398	0.826402	0.826405	0.826409	0.826413	0.826416	0.82642	0.826424	0.826429	0.826433	0.826437	0.826441	0.826446	0.82645	0.826455	0.82646	0.826465	0.826469	0.826475	0.82648	0.826485	0.82649	0.826496	0.826501	0.826507	0.826512	0.826518	0.826524	0.82653	0.826536	0.826542	0.826548	0.826555	0.826561	0.826568	0.826575	0.826581	0.826588	0.826595	0.826602	0.82661	0.826617	0.826624	0.826632
0.826324	0.826327	0.82633	0.826333	0.826336	0.826339	0.826342	0.826345	0.826349	0.826352	0.826356	0.82636	0.826363	0.826367	0.826371	0.826375	0.826379	0.826383	0.826388	0.826392	0.826396	0.826401	0.826406	0.82641	0.826415	0.82642	0.826425	0.82643	0.826435	0.826441	0.826446	0.826451	0.826457	0.826463	0.826468	0.826474	0.82648	0.826486	0.826492	0.826499	0.826505	0.826512	0.826518	0.826525	0.826532	0.826538	0.826545	0.826553	0.82656	0.826567
0.826269	0.826272	0.826275	0.826277	0.82628	0.826283	0.826286	0.826289	0.826293	0.826296	0.826299	0.826303	0.826306	0.82631	0.826314	0.826318	0.826321	0.826325	0.82633	0.826334	0.826338	0.826342	0.826347	0.826351	0.826356	0.826361	0.826365	0.82637	0.826375	0.82638	0.826386	0.826391	0.826396	0.826402	0.826407	0.826413	0.826419	0.826424	0.82643	0.826436	0.826443	0.826449	0.826455	0.826462	0.826468	0.826475	0.826482	0.826488	0.826495	0.826502
0.826215	0.826217	0.82622	0.826222	0.826225	0.826228	0.826231	0.826234	0.826237	0.82624	0.826243	0.826246	0.82625	0.826253	0.826257	0.82626	0.826264	0.826268	0.826272	0.826276	0.82628	0.826284	0.826288	0.826293	0.826297	0.826302	0.826306	0.826311	0.826316	0.82632	0.826325	0.82633	0.826336	0.826341	0.826346	0.826352	0.826357	0.826363	0.826369	0.826374	0.82638	0.826386	0.826393	0.826399	0.826405	0.826412	0.826418	0.826425	0.826431	0.826438
0.82616	0.826163	0.826165	0.826167	0.82617	0.826173	0.826175	0.826178	0.826181	0.826184	0.826187	0.82619	0.826193	0.826197	0.8262	0.826203	0.826207	0.826211	0.826214	0.826218	0.826222	0.826226	0.82623	0.826234	0.826238	0.826243	0.826247	0.826252	0.826256	0.826261	0.826266	0.82627	0.826275	0.82628	0.826286	0.826291	0.826296	0.826302	0.826307	0.826313	0.826318	0.826324	0.82633	0.826336	0.826342	0.826349	0.826355	0.826361	0.826368	0.826374
0.826106	0.826108	0.826111	0.826113	0.826115	0.826118	0.82612	0.826123	0.826126	0.826128	0.826131	0.826134	0.826137	0.82614	0.826144	0.826147	0.82615	0.826154	0.826157	0.826161	0.826164	0.826168	0.826172	0.826176	0.82618	0.826184	0.826188	0.826193	0.826197	0.826202	0.826206	0.826211	0.826216	0.82622	0.826225	0.82623	0.826235	0.826241	0.826246	0.826251	0.826257	0.826263	0.826268	0.826274	0.82628	0.826286	0.826292	0.826298	0.826304	0.826311
0.826052	0.826054	0.826056	0.826059	0.826061	0.826063	0.826065	0.826068	0.82607	0.826073	0.826076	0.826078	0.826081	0.826084	0.826087	0.82609	0.826094	0.826097	0.8261	0.826104	0.826107	0.826111	0.826114	0.826118	0.826122	0.826126	0.82613	0.826134	0.826138	0.826142	0.826147	0.826151	0.826156	0.826161	0.826165	0.82617	0.826175	0.82618	0.826185	0.82619	0.826196	0.826201	0.826207	0.826212	0.826218	0.826224	0.826229	0.826235	0.826241	0.826248
0.825999	0.826001	0.826002	0.826004	0.826006	0.826009	0.826011	0.826013	0.826015	0.826018	0.82602	0.826023	0.826026	0.826028	0.826031	0.826034	0.826037	0.82604	0.826043	0.826047	0.82605	0.826053	0.826057	0.82606	0.826064	0.826068	0.826072	0.826076	0.82608	0.826084	0.826088	0.826092	0.826097	0.826101	0.826106	0.82611	0.826115	0.82612	0.826125	0.82613	0.826135	0.82614	0.826145	0.82615	0.826156	0.826162	0.826167	0.826173	0.826179	0.826185
0.825945	0.825947	0.825949	0.82595	0.825952	0.825954	0.825956	0.825958	0.825961	0.825963	0.825965	0.825968	0.82597	0.825973	0.825975	0.825978	0.825981	0.825984	0.825987	0.82599	0.825993	0.825996	0.826	0.826003	0.826007	0.82601	0.826014	0.826017	0.826021	0.826025	0.826029	0.826033	0.826037	0.826042	0.826046	0.82605	0.826055	0.82606	0.826064	0.826069	0.826074	0.826079	0.826084	0.826089	0.826094	0.8261	0.826105	0.826111	0.826116	0.826122
0.825892	0.825893	0.825895	0.825897	0.825898	0.8259	0.825902	0.825904	0.825906	0.825908	0.82591	0.825913	0.825915	0.825917	0.82592	0.825923	0.825925	0.825928	0.825931	0.825934	0.825937	0.82594	0.825943	0.825946	0.825949	0.825953	0.825956	0.82596	0.825963	0.825967	0.825971	0.825975	0.825979	0.825983	0.825987	0.825991	0.825995	0.826	0.826004	0.826009	0.826014	0.826018	0.826023	0.826028	0.826033	0.826038	0.826044	0.826049	0.826054	0.82606
0.825839	0.82584	0.825842	0.825843	0.825845	0.825846	0.825848	0.82585	0.825852	0.825854	0.825856	0.825858	0.82586	0.825862	0.825865	0.825867	0.82587	0.825872	0.825875	0.825877	0.82588	0.825883	0.825886	0.825889	0.825892	0.825895	0.825899	0.825902	0.825905	0.825909	0.825913	0.825916	0.82592	0.825924	0.825928	0.825932	0.825936	0.82594	0.825945	0.825949	0.825954	0.825958	0.825963	0.825968	0.825972	0.825977	0.825982	0.825987	0.825993	0.825998
0.825786	0.825787	0.825789	0.82579	0.825791	0.825793	0.825794	0.825796	0.825798	0.825799	0.825801	0.825803	0.825805	0.825807	0.82581	0.825812	0.825814	0.825816	0.825819	0.825821	0.825824	0.825827	0.82583	0.825832	0.825835	0.825838	0.825841	0.825845	0.825848	0.825851	0.825855	0.825858	0.825862	0.825865	0.825869	0.825873	0.825877	0.825881	0.825885	0.825889	0.825894	0.825898	0.825903	0.825907	0.825912	0.825916	0.825921	0.825926	0.825931	0.825936
0.825733	0.825734	0.825736	0.825737	0.825738	0.825739	0.825741	0.825742	0.825744	0.825745	0.825747	0.825749	0.825751	0.825753	0.825755	0.825757	0.825759	0.825761	0.825763	0.825766	0.825768	0.825771	0.825773	0.825776	0.825779	0.825782	0.825785	0.825788	0.825791	0.825794	0.825797	0.8258	0.825804	0.825807	0.825811	0.825815	0.825818	0.825822	0.825826	0.82583	0.825834	0.825838	0.825843	0.825847	0.825851	0.825856	0.825861	0.825865	0.82587	0.825875
0.825681	0.825682	0.825683	0.825684	0.825685	0.825686	0.825687	0.825689	0.82569	0.825692	0.825693	0.825695	0.825696	0.825698	0.8257	0.825702	0.825704	0.825706	0.825708	0.82571	0.825713	0.825715	0.825717	0.82572	0.825722	0.825725	0.825728	0.825731	0.825734	0.825737	0.82574	0.825743	0.825746	0.825749	0.825753	0.825756	0.82576	0.825763	0.825767	0.825771	0.825775	0.825779	0.825783	0.825787	0.825791	0.825796	0.8258	0.825805	0.825809	0.825814
0.825629	0.825629	0.82563	0.825631	0.825632	0.825633	0.825634	0.825635	0.825637	0.825638	0.825639	0.825641	0.825642	0.825644	0.825646	0.825647	0.825649	0.825651	0.825653	0.825655	0.825657	0.825659	0.825662	0.825664	0.825666	0.825669	0.825671	0.825674	0.825677	0.82568	0.825682	0.825685	0.825689	0.825692	0.825695	0.825698	0.825702	0.825705	0.825709	0.825712	0.825716	0.82572	0.825724	0.825728	0.825732	0.825736	0.82574	0.825744	0.825749	0.825753
0.825577	0.825577	0.825578	0.825579	0.825579	0.82558	0.825581	0.825582	0.825583	0.825584	0.825586	0.825587	0.825588	0.82559	0.825591	0.825593	0.825595	0.825596	0.825598	0.8256	0.825602	0.825604	0.825606	0.825608	0.82561	0.825613	0.825615	0.825618	0.82562	0.825623	0.825626	0.825628	0.825631	0.825634	0.825637	0.82564	0.825644	0.825647	0.82565	0.825654	0.825657	0.825661	0.825664	0.825668	0.825672	0.825676	0.82568	0.825684	0.825688	0.825693
0.825525	0.825525	0.825526	0.825526	0.825527	0.825528	0.825528	0.825529	0.82553	0.825531	0.825532	0.825533	0.825535	0.825536	0.825537	0.825539	0.82554	0.825542	0.825543	0.825545	0.825547	0.825549	0.825551	0.825553	0.825555	0.825557	0.825559	0.825562	0.825564	0.825566	0.825569	0.825572	0.825574	0.825577	0.82558	0.825583	0.825586	0.825589	0.825592	0.825595	0.825599	0.825602	0.825606	0.825609	0.825613	0.825617	0.825621	0.825624	0.825628	0.825633
0.825473	0.825473	0.825474	0.825474	0.825475	0.825475	0.825476	0.825477	0.825477	0.825478	0.825479	0.82548	0.825481	0.825482	0.825483	0.825485	0.825486	0.825487	0.825489	0.825491	0.825492	0.825494	0.825496	0.825497	0.825499	0.825501	0.825503	0.825506	0.825508	0.82551	0.825512	0.825515	0.825517	0.82552	0.825523	0.825525	0.825528	0.825531	0.825534	0.825537	0.82554	0.825544	0.825547	0.82555	0.825554	0.825558	0.825561	0.825565	0.825569	0.825573
0.825421	0.825422	0.825422	0.825422	0.825422	0.825423	0.825423	0.825424	0.825425	0.825425	0.825426	0.825427	0.825428	0.825429	0.82543	0.825431	0.825432	0.825433	0.825435	0.825436	0.825438	0.825439	0.825441	0.825442	0.825444	0.825446	0.825448	0.82545	0.825452	0.825454	0.825456	0.825459	0.825461	0.825463	0.825466	0.825468	0.825471	0.825474	0.825477	0.82548	0.825483	0.825486	0.825489	0.825492	0.825495	0.825499	0.825502	0.825506	0.825509	0.825513
0.82537	0.82537	0.82537	0.82537	0.825371	0.825371	0.825371	0.825372	0.825372	0.825373	0.825373	0.825374	0.825375	0.825376	0.825376	0.825377	0.825378	0.82538	0.825381	0.825382	0.825383	0.825385	0.825386	0.825388	0.825389	0.825391	0.825393	0.825394	0.825396	0.825398	0.8254	0.825402	0.825405	0.825407	0.825409	0.825412	0.825414	0.825417	0.825419	0.825422	0.825425	0.825428	0.825431	0.825434	0.825437	0.82544	0.825443	0.825447	0.82545	0.825454
0.825319	0.825319	0.825319	0.825319	0.825319	0.825319	0.825319	0.825319	0.82532	0.82532	0.825321	0.825321	0.825322	0.825322	0.825323	0.825324	0.825325	0.825326	0.825327	0.825328	0.825329	0.82533	0.825332	0.825333	0.825334	0.825336	0.825337	0.825339	0.825341	0.825343	0.825345	0.825346	0.825348	0.825351	0.825353	0.825355	0.825357	0.82536	0.825362	0.825365	0.825367	0.82537	0.825373	0.825376	0.825379	0.825382	0.825385	0.825388	0.825391	0.825395
0.825268	0.825267	0.825267	0.825267	0.825267	0.825267	0.825267	0.825267	0.825268	0.825268	0.825268	0.825269	0.825269	0.82527	0.82527	0.825271	0.825272	0.825272	0.825273	0.825274	0.825275	0.825276	0.825277	0.825279	0.82528	0.825281	0.825283	0.825284	0.825286	0.825287	0.825289	0.825291	0.825293	0.825295	0.825297	0.825299	0.825301	0.825303	0.825305	0.825308	0.82531	0.825313	0.825315	0.825318	0.825321	0.825324	0.825326	0.825329	0.825333	0.825336
0.825217	0.825216	0.825216	0.825216	0.825216	0.825216	0.825216	0.825216	0.825216	0.825216	0.825216	0.825216	0.825216	0.825217	0.825217	0.825218	0.825218	0.825219	0.82522	0.825221	0.825221	0.825222	0.825223	0.825224	0.825225	0.825227	0.825228	0.825229	0.825231	0.825232	0.825234	0.825235	0.825237	0.825239	0.825241	0.825242	0.825244	0.825247	0.825249	0.825251	0.825253	0.825255	0.825258	0.82526	0.825263	0.825266	0.825268	0.825271	0.825274	0.825277
0.825166	0.825166	0.825165	0.825165	0.825164	0.825164	0.825164	0.825164	0.825164	0.825164	0.825164	0.825164	0.825164	0.825164	0.825165	0.825165	0.825165	0.825166	0.825166	0.825167	0.825168	0.825169	0.825169	0.82517	0.825171	0.825172	0.825173	0.825175	0.825176	0.825177	0.825179	0.82518	0.825182	0.825183	0.825185	0.825187	0.825188	0.82519	0.825192	0.825194	0.825196	0.825199	0.825201	0.825203	0.825206	0.825208	0.825211	0.825213	0.825216	0.825219
0.825116	0.825115	0.825114	0.825114	0.825113	0.825113	0.825113	0.825112	0.825112	0.825112	0.825112	0.825112	0.825112	0.825112	0.825112	0.825112	0.825113	0.825113	0.825113	0.825114	0.825114	0.825115	0.825116	0.825116	0.825117	0.825118	0.825119	0.82512	0.825121	0.825122	0.825124	0.825125	0.825126	0.825128	0.825129	0.825131	0.825132	0.825134	0.825136	0.825138	0.82514	0.825142	0.825144	0.825146	0.825148	0.825151	0.825153	0.825156	0.825158	0.825161
0.825065	0.825064	0.825064	0.825063	0.825062	0.825062	0.825061	0.825061	0.825061	0.82506	0.82506	0.82506	0.82506	0.82506	0.82506	0.82506	0.82506	0.82506	0.82506	0.825061	0.825061	0.825062	0.825062	0.825063	0.825064	0.825064	0.825065	0.825066	0.825067	0.825068	0.825069	0.82507	0.825071	0.825073	0.825074	0.825075	0.825077	0.825078	0.82508	0.825082	0.825084	0.825085	0.825087	0.825089	0.825091	0.825094	0.825096	0.825098	0.8251	0.825103
0.825015	0.825014	0.825013	0.825012	0.825012	0.825011	0.82501	0.82501	0.825009	0.825009	0.825008	0.825008	0.825008	0.825008	0.825008	0.825008	0.825008	0.825008	0.825008	0.825008	0.825008	0.825009	0.825009	0.825009	0.82501	0.82501	0.825011	0.825012	0.825013	0.825014	0.825014	0.825015	0.825016	0.825018	0.825019	0.82502	0.825021	0.825023	0.825024	0.825026	0.825027	0.825029	0.825031	0.825033	0.825035	0.825037	0.825039	0.825041	0.825043	0.825045
0.824965	0.824964	0.824963	0.824962	0.824961	0.82496	0.824959	0.824959	0.824958	0.824958	0.824957	0.824957	0.824956	0.824956	0.824956	0.824955	0.824955	0.824955	0.824955	0.824955	0.824955	0.824956	0.824956	0.824956	0.824956	0.824957	0.824957	0.824958	0.824959	0.824959	0.82496	0.824961	0.824962	0.824963	0.824964	0.824965	0.824966	0.824967	0.824969	0.82497	0.824972	0.824973	0.824975	0.824976	0.824978	0.82498	0.824982	0.824984	0.824986	0.824988
0.824915	0.824913	0.824912	0.824911	0.82491	0.824909	0.824909	0.824908	0.824907	0.824906	0.824906	0.824905	0.824905	0.824904	0.824904	0.824903	0.824903	0.824903	0.824903	0.824903	0.824903	0.824903	0.824903	0.824903	0.824903	0.824904	0.824904	0.824904	0.824905	0.824905	0.824906	0.824907	0.824907	0.824908	0.824909	0.82491	0.824911	0.824912	0.824913	0.824915	0.824916	0.824917	0.824919	0.82492	0.824922	0.824923	0.824925	0.824927	0.824929	0.824931
0.824865	0.824864	0.824862	0.824861	0.82486	0.824859	0.824858	0.824857	0.824856	0.824855	0.824855	0.824854	0.824853	0.824853	0.824852	0.824852	0.824851	0.824851	0.824851	0.82485	0.82485	0.82485	0.82485	0.82485	0.82485	0.82485	0.824851	0.824851	0.824851	0.824852	0.824852	0.824853	0.824853	0.824854	0.824855	0.824855	0.824856	0.824857	0.824858	0.824859	0.82486	0.824862	0.824863	0.824864	0.824866	0.824867	0.824869	0.82487	0.824872	0.824874
0.824815	0.824814	0.824812	0.824811	0.82481	0.824809	0.824807	0.824806	0.824805	0.824804	0.824804	0.824803	0.824802	0.824801	0.824801	0.8248	0.824799	0.824799	0.824799	0.824798	0.824798	0.824798	0.824797	0.824797	0.824797	0.824797	0.824797	0.824798	0.824798	0.824798	0.824798	0.824799	0.824799	0.8248	0.8248	0.824801	0.824802	0.824802	0.824803	0.824804	0.824805	0.824806	0.824807	0.824809	0.82481	0.824811	0.824813	0.824814	0.824816	0.824817
0.824765	0.824764	0.824762	0.824761	0.82476	0.824758	0.824757	0.824756	0.824755	0.824754	0.824753	0.824752	0.824751	0.82475	0.824749	0.824748	0.824748	0.824747	0.824747	0.824746	0.824746	0.824745	0.824745	0.824745	0.824745	0.824744	0.824744	0.824744	0.824744	0.824745	0.824745	0.824745	0.824745	0.824746	0.824746	0.824747	0.824747	0.824748	0.824749	0.824749	0.82475	0.824751	0.824752	0.824753	0.824754	0.824755	0.824757	0.824758	0.824759	0.824761
0.824716	0.824714	0.824713	0.824711	0.82471	0.824708	0.824707	0.824706	0.824704	0.824703	0.824702	0.824701	0.8247	0.824699	0.824698	0.824697	0.824696	0.824696	0.824695	0.824694	0.824694	0.824693	0.824693	0.824692	0.824692	0.824692	0.824692	0.824691	0.824691	0.824691	0.824691	0.824691	0.824692	0.824692	0.824692	0.824693	0.824693	0.824693	0.824694	0.824695	0.824695	0.824696	0.824697	0.824698	0.824699	0.8247	0.824701	0.824702	0.824703	0.824704
0.824667	0.824665	0.824663	0.824661	0.82466	0.824658	0.824657	0.824655	0.824654	0.824653	0.824651	0.82465	0.824649	0.824648	0.824647	0.824646	0.824645	0.824644	0.824643	0.824643	0.824642	0.824641	0.824641	0.82464	0.82464	0.824639	0.824639	0.824639	0.824638	0.824638	0.824638	0.824638	0.824638	0.824638	0.824638	0.824639	0.824639	0.824639	0.82464	0.82464	0.824641	0.824641	0.824642	0.824643	0.824643	0.824644	0.824645	0.824646	0.824647	0.824648
0.824617	0.824615	0.824614	0.824612	0.82461	0.824609	0.824607	0.824605	0.824604	0.824602	0.824601	0.8246	0.824598	0.824597	0.824596	0.824595	0.824594	0.824593	0.824592	0.824591	0.82459	0.824589	0.824589	0.824588	0.824587	0.824587	0.824586	0.824586	0.824586	0.824585	0.824585	0.824585	0.824585	0.824585	0.824585	0.824585	0.824585	0.824585	0.824585	0.824586	0.824586	0.824587	0.824587	0.824588	0.824588	0.824589	0.82459	0.824591	0.824592	0.824593
0.824568	0.824566	0.824564	0.824562	0.824561	0.824559	0.824557	0.824555	0.824554	0.824552	0.824551	0.824549	0.824548	0.824546	0.824545	0.824544	0.824543	0.824542	0.824541	0.82454	0.824539	0.824538	0.824537	0.824536	0.824535	0.824535	0.824534	0.824533	0.824533	0.824533	0.824532	0.824532	0.824532	0.824531	0.824531	0.824531	0.824531	0.824531	0.824531	0.824532	0.824532	0.824532	0.824533	0.824533	0.824533	0.824534	0.824535	0.824535	0.824536	0.824537
0.824519	0.824517	0.824515	0.824513	0.824511	0.824509	0.824507	0.824506	0.824504	0.824502	0.824501	0.824499	0.824497	0.824496	0.824495	0.824493	0.824492	0.824491	0.824489	0.824488	0.824487	0.824486	0.824485	0.824484	0.824483	0.824483	0.824482	0.824481	0.824481	0.82448	0.824479	0.824479	0.824479	0.824478	0.824478	0.824478	0.824478	0.824478	0.824478	0.824478	0.824478	0.824478	0.824478	0.824478	0.824479	0.824479	0.82448	0.82448	0.824481	0.824481
0.82447	0.824468	0.824466	0.824464	0.824462	0.82446	0.824458	0.824456	0.824454	0.824452	0.82445	0.824449	0.824447	0.824446	0.824444	0.824442	0.824441	0.82444	0.824438	0.824437	0.824436	0.824435	0.824434	0.824433	0.824432	0.824431	0.82443	0.824429	0.824428	0.824428	0.824427	0.824426	0.824426	0.824425	0.824425	0.824425	0.824424	0.824424	0.824424	0.824424	0.824424	0.824424	0.824424	0.824424	0.824424	0.824424	0.824425	0.824425	0.824426	0.824426
0.824421	0.824419	0.824417	0.824415	0.824412	0.82441	0.824408	0.824406	0.824404	0.824402	0.824401	0.824399	0.824397	0.824395	0.824394	0.824392	0.82439	0.824389	0.824387	0.824386	0.824385	0.824383	0.824382	0.824381	0.82438	0.824379	0.824378	0.824377	0.824376	0.824375	0.824374	0.824374	0.824373	0.824372	0.824372	0.824371	0.824371	0.824371	0.82437	0.82437	0.82437	0.82437	0.82437	0.82437	0.82437	0.82437	0.82437	0.82437	0.824371	0.824371
0.824373	0.82437	0.824368	0.824366	0.824363	0.824361	0.824359	0.824357	0.824355	0.824353	0.824351	0.824349	0.824347	0.824345	0.824343	0.824342	0.82434	0.824338	0.824337	0.824335	0.824334	0.824332	0.824331	0.82433	0.824328	0.824327	0.824326	0.824325	0.824324	0.824323	0.824322	0.824321	0.824321	0.82432	0.824319	0.824319	0.824318	0.824317	0.824317	0.824317	0.824316	0.824316	0.824316	0.824316	0.824316	0.824316	0.824316	0.824316	0.824316	0.824316
0.824324	0.824322	0.824319	0.824317	0.824314	0.824312	0.82431	0.824307	0.824305	0.824303	0.824301	0.824299	0.824297	0.824295	0.824293	0.824291	0.824289	0.824288	0.824286	0.824284	0.824283	0.824281	0.82428	0.824278	0.824277	0.824276	0.824274	0.824273	0.824272	0.824271	0.82427	0.824269	0.824268	0.824267	0.824266	0.824266	0.824265	0.824264	0.824264	0.824263	0.824263	0.824262	0.824262	0.824262	0.824262	0.824262	0.824261	0.824261	0.824261	0.824262
0.824276	0.824273	0.82427	0.824268	0.824265	0.824263	0.82426	0.824258	0.824256	0.824254	0.824251	0.824249	0.824247	0.824245	0.824243	0.824241	0.824239	0.824237	0.824235	0.824234	0.824232	0.82423	0.824229	0.824227	0.824226	0.824224	0.824223	0.824222	0.82422	0.824219	0.824218	0.824217	0.824216	0.824215	0.824214	0.824213	0.824212	0.824212	0.824211	0.82421	0.82421	0.824209	0.824209	0.824208	0.824208	0.824208	0.824207	0.824207	0.824207	0.824207
0.824227	0.824224	0.824222	0.824219	0.824216	0.824214	0.824211	0.824209	0.824206	0.824204	0.824202	0.8242	0.824197	0.824195	0.824193	0.824191	0.824189	0.824187	0.824185	0.824183	0.824181	0.82418	0.824178	0.824176	0.824175	0.824173	0.824172	0.82417	0.824169	0.824167	0.824166	0.824165	0.824164	0.824163	0.824162	0.824161	0.82416	0.824159	0.824158	0.824157	0.824156	0.824156	0.824155	0.824155	0.824154	0.824154	0.824153	0.824153	0.824153	0.824153
0.824179	0.824176	0.824173	0.82417	0.824168	0.824165	0.824162	0.82416	0.824157	0.824155	0.824152	0.82415	0.824148	0.824145	0.824143	0.824141	0.824139	0.824137	0.824135	0.824133	0.824131	0.824129	0.824127	0.824125	0.824124	0.824122	0.82412	0.824119	0.824117	0.824116	0.824114	0.824113	0.824112	0.824111	0.824109	0.824108	0.824107	0.824106	0.824105	0.824104	0.824103	0.824103	0.824102	0.824101	0.824101	0.8241	0.8241	0.824099	0.824099	0.824098
0.82413	0.824128	0.824125	0.824122	0.824119	0.824116	0.824113	0.824111	0.824108	0.824106	0.824103	0.824101	0.824098	0.824096	0.824093	0.824091	0.824089	0.824087	0.824085	0.824082	0.82408	0.824078	0.824076	0.824075	0.824073	0.824071	0.824069	0.824068	0.824066	0.824064	0.824063	0.824061	0.82406	0.824059	0.824057	0.824056	0.824055	0.824054	0.824053	0.824052	0.824051	0.82405	0.824049	0.824048	0.824047	0.824047	0.824046	0.824045	0.824045	0.824044
0.824082	0.824079	0.824076	0.824073	0.82407	0.824067	0.824065	0.824062	0.824059	0.824056	0.824054	0.824051	0.824049	0.824046	0.824044	0.824041	0.824039	0.824037	0.824034	0.824032	0.82403	0.824028	0.824026	0.824024	0.824022	0.82402	0.824018	0.824016	0.824015	0.824013	0.824011	0.82401	0.824008	0.824007	0.824005	0.824004	0.824003	0.824001	0.824	0.823999	0.823998	0.823997	0.823996	0.823995	0.823994	0.823993	0.823992	0.823992	0.823991	0.82399
0.824034	0.824031	0.824028	0.824025	0.824022	0.824019	0.824016	0.824013	0.82401	0.824007	0.824005	0.824002	0.823999	0.823997	0.823994	0.823992	0.823989	0.823987	0.823984	0.823982	0.82398	0.823978	0.823975	0.823973	0.823971	0.823969	0.823967	0.823965	0.823964	0.823962	0.82396	0.823958	0.823957	0.823955	0.823953	0.823952	0.82395	0.823949	0.823948	0.823946	0.823945	0.823944	0.823943	0.823942	0.823941	0.82394	0.823939	0.823938	0.823937	0.823937
0.823986	0.823983	0.82398	0.823976	0.823973	0.82397	0.823967	0.823964	0.823961	0.823958	0.823956	0.823953	0.82395	0.823947	0.823945	0.823942	0.823939	0.823937	0.823934	0.823932	0.82393	0.823927	0.823925	0.823923	0.823921	0.823919	0.823916	0.823914	0.823912	0.823911	0.823909	0.823907	0.823905	0.823903	0.823902	0.8239	0.823898	0.823897	0.823896	0.823894	0.823893	0.823891	0.82389	0.823889	0.823888	0.823887	0.823886	0.823885	0.823884	0.823883
0.823938	0.823935	0.823931	0.823928	0.823925	0.823922	0.823919	0.823916	0.823912	0.823909	0.823907	0.823904	0.823901	0.823898	0.823895	0.823892	0.82389	0.823887	0.823885	0.823882	0.82388	0.823877	0.823875	0.823872	0.82387	0.823868	0.823866	0.823864	0.823862	0.823859	0.823857	0.823856	0.823854	0.823852	0.82385	0.823848	0.823847	0.823845	0.823843	0.823842	0.82384	0.823839	0.823838	0.823836	0.823835	0.823834	0.823833	0.823832	0.823831	0.82383
0.82389	0.823887	0.823883	0.82388	0.823877	0.823873	0.82387	0.823867	0.823864	0.823861	0.823858	0.823855	0.823852	0.823849	0.823846	0.823843	0.82384	0.823838	0.823835	0.823832	0.82383	0.823827	0.823825	0.823822	0.82382	0.823817	0.823815	0.823813	0.823811	0.823809	0.823806	0.823804	0.823802	0.8238	0.823799	0.823797	0.823795	0.823793	0.823791	0.82379	0.823788	0.823787	0.823785	0.823784	0.823782	0.823781	0.82378	0.823779	0.823777	0.823776
0.823842	0.823839	0.823835	0.823832	0.823828	0.823825	0.823822	0.823818	0.823815	0.823812	0.823809	0.823806	0.823803	0.8238	0.823797	0.823794	0.823791	0.823788	0.823785	0.823782	0.82378	0.823777	0.823775	0.823772	0.823769	0.823767	0.823765	0.823762	0.82376	0.823758	0.823755	0.823753	0.823751	0.823749	0.823747	0.823745	0.823743	0.823741	0.82374	0.823738	0.823736	0.823734	0.823733	0.823731	0.82373	0.823728	0.823727	0.823726	0.823724	0.823723
0.823794	0.823791	0.823787	0.823783	0.82378	0.823776	0.823773	0.82377	0.823766	0.823763	0.82376	0.823757	0.823754	0.82375	0.823747	0.823744	0.823741	0.823738	0.823736	0.823733	0.82373	0.823727	0.823724	0.823722	0.823719	0.823717	0.823714	0.823712	0.823709	0.823707	0.823705	0.823702	0.8237	0.823698	0.823696	0.823694	0.823692	0.82369	0.823688	0.823686	0.823684	0.823682	0.823681	0.823679	0.823677	0.823676	0.823674	0.823673	0.823671	0.82367
0.823746	0.823743	0.823739	0.823735	0.823732	0.823728	0.823725	0.823721	0.823718	0.823714	0.823711	0.823708	0.823705	0.823701	0.823698	0.823695	0.823692	0.823689	0.823686	0.823683	0.82368	0.823677	0.823675	0.823672	0.823669	0.823666	0.823664	0.823661	0.823659	0.823656	0.823654	0.823651	0.823649	0.823647	0.823645	0.823642	0.82364	0.823638	0.823636	0.823634	0.823632	0.82363	0.823628	0.823627	0.823625	0.823623	0.823622	0.82362	0.823618	0.823617
0.823699	0.823695	0.823691	0.823687	0.823684	0.82368	0.823676	0.823673	0.823669	0.823666	0.823662	0.823659	0.823656	0.823652	0.823649	0.823646	0.823643	0.82364	0.823637	0.823633	0.82363	0.823628	0.823625	0.823622	0.823619	0.823616	0.823613	0.823611	0.823608	0.823606	0.823603	0.823601	0.823598	0.823596	0.823593	0.823591	0.823589	0.823587	0.823584	0.823582	0.82358	0.823578	0.823576	0.823574	0.823573	0.823571	0.823569	0.823567	0.823566	0.823564
0.823651	0.823647	0.823643	0.823639	0.823635	0.823632	0.823628	0.823624	0.823621	0.823617	0.823614	0.82361	0.823607	0.823603	0.8236	0.823597	0.823593	0.82359	0.823587	0.823584	0.823581	0.823578	0.823575	0.823572	0.823569	0.823566	0.823563	0.82356	0.823558	0.823555	0.823552	0.82355	0.823547	0.823545	0.823542	0.82354	0.823538	0.823535	0.823533	0.823531	0.823529	0.823526	0.823524	0.823522	0.82352	0.823519	0.823517	0.823515	0.823513	0.823511
0.823603	0.823599	0.823595	0.823591	0.823587	0.823583	0.82358	0.823576	0.823572	0.823569	0.823565	0.823561	0.823558	0.823554	0.823551	0.823548	0.823544	0.823541	0.823538	0.823534	0.823531	0.823528	0.823525	0.823522	0.823519	0.823516	0.823513	0.82351	0.823507	0.823505	0.823502	0.823499	0.823497	0.823494	0.823491	0.823489	0.823486	0.823484	0.823482	0.823479	0.823477	0.823475	0.823473	0.82347	0.823468	0.823466	0.823464	0.823462	0.823461	0.823459
0.823555	0.823551	0.823547	0.823543	0.823539	0.823535	0.823531	0.823528	0.823524	0.82352	0.823516	0.823513	0.823509	0.823506	0.823502	0.823499	0.823495	0.823492	0.823488	0.823485	0.823482	0.823479	0.823475	0.823472	0.823469	0.823466	0.823463	0.82346	0.823457	0.823454	0.823451	0.823449	0.823446	0.823443	0.82344	0.823438	0.823435	0.823433	0.82343	0.823428	0.823425	0.823423	0.823421	0.823419	0.823416	0.823414	0.823412	0.82341	0.823408	0.823406
0.823507	0.823503	0.823499	0.823495	0.823491	0.823487	0.823483	0.823479	0.823475	0.823472	0.823468	0.823464	0.82346	0.823457	0.823453	0.82345	0.823446	0.823442	0.823439	0.823436	0.823432	0.823429	0.823426	0.823422	0.823419	0.823416	0.823413	0.82341	0.823407	0.823404	0.823401	0.823398	0.823395	0.823392	0.82339	0.823387	0.823384	0.823382	0.823379	0.823376	0.823374	0.823372	0.823369	0.823367	0.823364	0.823362	0.82336	0.823358	0.823356	0.823354
0.82346	0.823455	0.823451	0.823447	0.823443	0.823439	0.823435	0.823431	0.823427	0.823423	0.823419	0.823415	0.823412	0.823408	0.823404	0.823401	0.823397	0.823393	0.82339	0.823386	0.823383	0.823379	0.823376	0.823373	0.823369	0.823366	0.823363	0.82336	0.823357	0.823354	0.82335	0.823347	0.823345	0.823342	0.823339	0.823336	0.823333	0.82333	0.823328	0.823325	0.823323	0.82332	0.823317	0.823315	0.823313	0.82331	0.823308	0.823306	0.823303	0.823301
0.823412	0.823408	0.823403	0.823399	0.823395	0.823391	0.823387	0.823383	0.823379	0.823375	0.823371	0.823367	0.823363	0.823359	0.823355	0.823352	0.823348	0.823344	0.823341	0.823337	0.823333	0.82333	0.823326	0.823323	0.82332	0.823316	0.823313	0.82331	0.823306	0.823303	0.8233	0.823297	0.823294	0.823291	0.823288	0.823285	0.823282	0.823279	0.823277	0.823274	0.823271	0.823269	0.823266	0.823263	0.823261	0.823258	0.823256	0.823254	0.823251	0.823249
0.823364	0.82336	0.823355	0.823351	0.823347	0.823343	0.823339	0.823334	0.82333	0.823326	0.823322	0.823318	0.823314	0.82331	0.823306	0.823303	0.823299	0.823295	0.823291	0.823288	0.823284	0.82328	0.823277	0.823273	0.82327	0.823266	0.823263	0.82326	0.823256	0.823253	0.82325	0.823247	0.823243	0.82324	0.823237	0.823234	0.823231	0.823228	0.823226	0.823223	0.82322	0.823217	0.823214	0.823212	0.823209	0.823207	0.823204	0.823202	0.823199	0.823197
0.823316	0.823312	0.823308	0.823303	0.823299	0.823295	0.82329	0.823286	0.823282	0.823278	0.823274	0.82327	0.823265	0.823261	0.823258	0.823254	0.82325	0.823246	0.823242	0.823238	0.823235	0.823231	0.823227	0.823224	0.82322	0.823217	0.823213	0.82321	0.823206	0.823203	0.8232	0.823196	0.823193	0.82319	0.823187	0.823184	0.82318	0.823177	0.823174	0.823172	0.823169	0.823166	0.823163	0.82316	0.823158	0.823155	0.823152	0.82315	0.823147	0.823145
0.823269	0.823264	0.82326	0.823255	0.823251	0.823246	0.823242	0.823238	0.823233	0.823229	0.823225	0.823221	0.823217	0.823213	0.823209	0.823205	0.823201	0.823197	0.823193	0.823189	0.823185	0.823181	0.823178	0.823174	0.82317	0.823167	0.823163	0.82316	0.823156	0.823153	0.823149	0.823146	0.823143	0.823139	0.823136	0.823133	0.82313	0.823127	0.823123	0.82312	0.823117	0.823115	0.823112	0.823109	0.823106	0.823103	0.8231	0.823098	0.823095	0.823093
0.823221	0.823216	0.823212	0.823207	0.823203	0.823198	0.823194	0.823189	0.823185	0.823181	0.823176	0.823172	0.823168	0.823164	0.82316	0.823156	0.823152	0.823148	0.823144	0.82314	0.823136	0.823132	0.823128	0.823124	0.823121	0.823117	0.823113	0.82311	0.823106	0.823103	0.823099	0.823096	0.823092	0.823089	0.823085	0.823082	0.823079	0.823076	0.823073	0.823069	0.823066	0.823063	0.82306	0.823057	0.823054	0.823052	0.823049	0.823046	0.823043	0.82304
0.823173	0.823168	0.823164	0.823159	0.823154	0.82315	0.823145	0.823141	0.823137	0.823132	0.823128	0.823124	0.823119	0.823115	0.823111	0.823107	0.823103	0.823098	0.823094	0.82309	0.823086	0.823082	0.823079	0.823075	0.823071	0.823067	0.823063	0.82306	0.823056	0.823052	0.823049	0.823045	0.823042	0.823038	0.823035	0.823031	0.823028	0.823025	0.823022	0.823018	0.823015	0.823012	0.823009	0.823006	0.823003	0.823	0.822997	0.822994	0.822991	0.822989
0.823125	0.82312	0.823116	0.823111	0.823106	0.823102	0.823097	0.823093	0.823088	0.823084	0.823079	0.823075	0.82307	0.823066	0.823062	0.823058	0.823053	0.823049	0.823045	0.823041	0.823037	0.823033	0.823029	0.823025	0.823021	0.823017	0.823014	0.82301	0.823006	0.823002	0.822999	0.822995	0.822991	0.822988	0.822984	0.822981	0.822977	0.822974	0.822971	0.822967	0.822964	0.822961	0.822958	0.822955	0.822951	0.822948	0.822945	0.822942	0.822939	0.822937
0.823077	0.823072	0.823067	0.823063	0.823058	0.823053	0.823049	0.823044	0.82304	0.823035	0.823031	0.823026	0.823022	0.823017	0.823013	0.823009	0.823004	0.823	0.822996	0.822992	0.822988	0.822984	0.822979	0.822975	0.822971	0.822968	0.822964	0.82296	0.822956	0.822952	0.822948	0.822945	0.822941	0.822937	0.822934	0.82293	0.822927	0.822923	0.82292	0.822916	0.822913	0.82291	0.822906	0.822903	0.8229	0.822897	0.822894	0.822891	0.822888	0.822885
0.823029	0.823024	0.823019	0.823014	0.82301	0.823005	0.823	0.822996	0.822991	0.822986	0.822982	0.822977	0.822973	0.822968	0.822964	0.82296	0.822955	0.822951	0.822947	0.822942	0.822938	0.822934	0.82293	0.822926	0.822922	0.822918	0.822914	0.82291	0.822906	0.822902	0.822898	0.822894	0.822891	0.822887	0.822883	0.82288	0.822876	0.822872	0.822869	0.822865	0.822862	0.822858	0.822855	0.822852	0.822849	0.822845	0.822842	0.822839	0.822836	0.822833
0.822981	0.822976	0.822971	0.822966	0.822961	0.822957	0.822952	0.822947	0.822942	0.822938	0.822933	0.822928	0.822924	0.822919	0.822915	0.82291	0.822906	0.822902	0.822897	0.822893	0.822889	0.822884	0.82288	0.822876	0.822872	0.822868	0.822864	0.82286	0.822856	0.822852	0.822848	0.822844	0.82284	0.822836	0.822833	0.822829	0.822825	0.822822	0.822818	0.822814	0.822811	0.822807	0.822804	0.8228	0.822797	0.822794	0.82279	0.822787	0.822784	0.822781
0.822933	0.822928	0.822923	0.822918	0.822913	0.822908	0.822903	0.822898	0.822894	0.822889	0.822884	0.82288	0.822875	0.82287	0.822866	0.822861	0.822857	0.822852	0.822848	0.822844	0.822839	0.822835	0.822831	0.822826	0.822822	0.822818	0.822814	0.82281	0.822806	0.822802	0.822798	0.822794	0.82279	0.822786	0.822782	0.822778	0.822774	0.822771	0.822767	0.822763	0.82276	0.822756	0.822753	0.822749	0.822746	0.822742	0.822739	0.822736	0.822732	0.822729
0.822884	0.822879	0.822874	0.822869	0.822864	0.822859	0.822855	0.82285	0.822845	0.82284	0.822835	0.822831	0.822826	0.822821	0.822817	0.822812	0.822807	0.822803	0.822798	0.822794	0.82279	0.822785	0.822781	0.822777	0.822772	0.822768	0.822764	0.82276	0.822755	0.822751	0.822747	0.822743	0.822739	0.822735	0.822731	0.822727	0.822724	0.82272	0.822716	0.822712	0.822709	0.822705	0.822701	0.822698	0.822694	0.822691	0.822687	0.822684	0.82268	0.822677
0.822836	0.822831	0.822826	0.822821	0.822816	0.822811	0.822806	0.822801	0.822796	0.822791	0.822786	0.822782	0.822777	0.822772	0.822767	0.822763	0.822758	0.822753	0.822749	0.822744	0.82274	0.822735	0.822731	0.822727	0.822722	0.822718	0.822714	0.822709	0.822705	0.822701	0.822697	0.822693	0.822689	0.822685	0.822681	0.822677	0.822673	0.822669	0.822665	0.822661	0.822657	0.822654	0.82265	0.822646	0.822643	0.822639	0.822636	0.822632	0.822629	0.822625
0.822787	0.822782	0.822777	0.822772	0.822767	0.822762	0.822757	0.822752	0.822747	0.822742	0.822737	0.822732	0.822728	0.822723	0.822718	0.822713	0.822709	0.822704	0.822699	0.822695	0.82269	0.822686	0.822681	0.822677	0.822672	0.822668	0.822664	0.822659	0.822655	0.822651	0.822647	0.822642	0.822638	0.822634	0.82263	0.822626	0.822622	0.822618	0.822614	0.82261	0.822606	0.822603	0.822599	0.822595	0.822591	0.822588	0.822584	0.82258	0.822577	0.822573
0.822739	0.822734	0.822728	0.822723	0.822718	0.822713	0.822708	0.822703	0.822698	0.822693	0.822688	0.822683	0.822678	0.822673	0.822669	0.822664	0.822659	0.822654	0.82265	0.822645	0.82264	0.822636	0.822631	0.822627	0.822622	0.822618	0.822613	0.822609	0.822605	0.8226	0.822596	0.822592	0.822588	0.822583	0.822579	0.822575	0.822571	0.822567	0.822563	0.822559	0.822555	0.822551	0.822547	0.822544	0.82254	0.822536	0.822532	0.822529	0.822525	0.822521
0.82269	0.822685	0.822679	0.822674	0.822669	0.822664	0.822659	0.822654	0.822649	0.822644	0.822639	0.822634	0.822629	0.822624	0.822619	0.822614	0.822609	0.822605	0.8226	0.822595	0.822591	0.822586	0.822581	0.822577	0.822572	0.822568	0.822563	0.822559	0.822554	0.82255	0.822545	0.822541	0.822537	0.822533	0.822528	0.822524	0.82252	0.822516	0.822512	0.822508	0.822504	0.8225	0.822496	0.822492	0.822488	0.822484	0.822481	0.822477	0.822473	0.822469
0.822641	0.822636	0.82263	0.822625	0.82262	0.822615	0.82261	0.822605	0.822599	0.822594	0.822589	0.822584	0.822579	0.822574	0.822569	0.822565	0.82256	0.822555	0.82255	0.822545	0.82254	0.822536	0.822531	0.822526	0.822522	0.822517	0.822513	0.822508	0.822504	0.822499	0.822495	0.82249	0.822486	0.822482	0.822478	0.822473	0.822469	0.822465	0.822461	0.822457	0.822453	0.822449	0.822445	0.822441	0.822437	0.822433	0.822429	0.822425	0.822421	0.822417
0.822592	0.822587	0.822581	0.822576	0.822571	0.822565	0.82256	0.822555	0.82255	0.822545	0.82254	0.822535	0.82253	0.822525	0.82252	0.822515	0.82251	0.822505	0.8225	0.822495	0.82249	0.822486	0.822481	0.822476	0.822471	0.822467	0.822462	0.822458	0.822453	0.822449	0.822444	0.82244	0.822435	0.822431	0.822427	0.822422	0.822418	0.822414	0.822409	0.822405	0.822401	0.822397	0.822393	0.822389	0.822385	0.822381	0.822377	0.822373	0.822369	0.822365
0.822543	0.822537	0.822532	0.822527	0.822521	0.822516	0.822511	0.822505	0.8225	0.822495	0.82249	0.822485	0.82248	0.822475	0.82247	0.822465	0.82246	0.822455	0.82245	0.822445	0.82244	0.822435	0.822431	0.822426	0.822421	0.822416	0.822412	0.822407	0.822402	0.822398	0.822393	0.822389	0.822384	0.82238	0.822375	0.822371	0.822367	0.822362	0.822358	0.822354	0.82235	0.822345	0.822341	0.822337	0.822333	0.822329	0.822325	0.822321	0.822317	0.822313
0.822493	0.822488	0.822482	0.822477	0.822472	0.822466	0.822461	0.822456	0.82245	0.822445	0.82244	0.822435	0.82243	0.822425	0.82242	0.822415	0.82241	0.822405	0.8224	0.822395	0.82239	0.822385	0.82238	0.822375	0.82237	0.822366	0.822361	0.822356	0.822352	0.822347	0.822342	0.822338	0.822333	0.822329	0.822324	0.82232	0.822315	0.822311	0.822307	0.822302	0.822298	0.822294	0.82229	0.822285	0.822281	0.822277	0.822273	0.822269	0.822265	0.822261
0.822444	0.822438	0.822433	0.822427	0.822422	0.822416	0.822411	0.822406	0.8224	0.822395	0.82239	0.822385	0.82238	0.822374	0.822369	0.822364	0.822359	0.822354	0.822349	0.822344	0.822339	0.822334	0.822329	0.822324	0.82232	0.822315	0.82231	0.822305	0.822301	0.822296	0.822291	0.822287	0.822282	0.822277	0.822273	0.822268	0.822264	0.82226	0.822255	0.822251	0.822246	0.822242	0.822238	0.822234	0.822229	0.822225	0.822221	0.822217	0.822213	0.822209
0.822394	0.822388	0.822383	0.822377	0.822372	0.822366	0.822361	0.822356	0.82235	0.822345	0.82234	0.822334	0.822329	0.822324	0.822319	0.822314	0.822309	0.822304	0.822298	0.822293	0.822288	0.822283	0.822279	0.822274	0.822269	0.822264	0.822259	0.822254	0.822249	0.822245	0.82224	0.822235	0.822231	0.822226	0.822221	0.822217	0.822212	0.822208	0.822203	0.822199	0.822195	0.82219	0.822186	0.822182	0.822177	0.822173	0.822169	0.822165	0.822161	0.822156
0.822343	0.822338	0.822332	0.822327	0.822321	0.822316	0.822311	0.822305	0.8223	0.822295	0.822289	0.822284	0.822279	0.822273	0.822268	0.822263	0.822258	0.822253	0.822248	0.822243	0.822238	0.822233	0.822228	0.822223	0.822218	0.822213	0.822208	0.822203	0.822198	0.822193	0.822189	0.822184	0.822179	0.822175	0.82217	0.822165	0.822161	0.822156	0.822152	0.822147	0.822143	0.822138	0.822134	0.822129	0.822125	0.822121	0.822117	0.822112	0.822108	0.822104
0.822293	0.822288	0.822282	0.822276	0.822271	0.822265	0.82226	0.822255	0.822249	0.822244	0.822238	0.822233	0.822228	0.822223	0.822217	0.822212	0.822207	0.822202	0.822197	0.822191	0.822186	0.822181	0.822176	0.822171	0.822166	0.822161	0.822156	0.822152	0.822147	0.822142	0.822137	0.822132	0.822128	0.822123	0.822118	0.822113	0.822109	0.822104	0.8221	0.822095	0.822091	0.822086	0.822082	0.822077	0.822073	0.822068	0.822064	0.82206	0.822056	0.822051
0.822242	0.822237	0.822231	0.822226	0.82222	0.822215	0.822209	0.822204	0.822198	0.822193	0.822187	0.822182	0.822177	0.822171	0.822166	0.822161	0.822156	0.822151	0.822145	0.82214	0.822135	0.82213	0.822125	0.82212	0.822115	0.82211	0.822105	0.8221	0.822095	0.82209	0.822085	0.82208	0.822076	0.822071	0.822066	0.822061	0.822057	0.822052	0.822047	0.822043	0.822038	0.822034	0.822029	0.822025	0.82202	0.822016	0.822012	0.822007	0.822003	0.821999
0.822191	0.822186	0.82218	0.822175	0.822169	0.822164	0.822158	0.822153	0.822147	0.822142	0.822136	0.822131	0.822125	0.82212	0.822115	0.82211	0.822104	0.822099	0.822094	0.822089	0.822083	0.822078	0.822073	0.822068	0.822063	0.822058	0.822053	0.822048	0.822043	0.822038	0.822033	0.822028	0.822024	0.822019	0.822014	0.822009	0.822004	0.822	0.821995	0.82199	0.821986	0.821981	0.821977	0.821972	0.821968	0.821963	0.821959	0.821954	0.82195	0.821946
0.82214	0.822134	0.822129	0.822123	0.822118	0.822112	0.822107	0.822101	0.822096	0.82209	0.822085	0.822079	0.822074	0.822069	0.822063	0.822058	0.822053	0.822047	0.822042	0.822037	0.822032	0.822026	0.822021	0.822016	0.822011	0.822006	0.822001	0.821996	0.821991	0.821986	0.821981	0.821976	0.821971	0.821966	0.821962	0.821957	0.821952	0.821947	0.821943	0.821938	0.821933	0.821929	0.821924	0.821919	0.821915	0.82191	0.821906	0.821901	0.821897	0.821893
0.822088	0.822083	0.822077	0.822071	0.822066	0.82206	0.822055	0.822049	0.822044	0.822038	0.822033	0.822027	0.822022	0.822017	0.822011	0.822006	0.822001	0.821995	0.82199	0.821985	0.821979	0.821974	0.821969	0.821964	0.821959	0.821954	0.821949	0.821944	0.821939	0.821934	0.821929	0.821924	0.821919	0.821914	0.821909	0.821904	0.821899	0.821895	0.82189	0.821885	0.82188	0.821876	0.821871	0.821866	0.821862	0.821857	0.821853	0.821848	0.821844	0.821839
0.822036	0.822031	0.822025	0.822019	0.822014	0.822008	0.822003	0.821997	0.821992	0.821986	0.821981	0.821975	0.82197	0.821964	0.821959	0.821954	0.821948	0.821943	0.821938	0.821932	0.821927	0.821922	0.821917	0.821911	0.821906	0.821901	0.821896	0.821891	0.821886	0.821881	0.821876	0.821871	0.821866	0.821861	0.821856	0.821851	0.821846	0.821842	0.821837	0.821832	0.821827	0.821823	0.821818	0.821813	0.821809	0.821804	0.821799	0.821795	0.82179	0.821786
0.821984	0.821978	0.821972	0.821967	0.821961	0.821956	0.82195	0.821945	0.821939	0.821933	0.821928	0.821923	0.821917	0.821912	0.821906	0.821901	0.821895	0.82189	0.821885	0.82188	0.821874	0.821869	0.821864	0.821859	0.821853	0.821848	0.821843	0.821838	0.821833	0.821828	0.821823	0.821818	0.821813	0.821808	0.821803	0.821798	0.821793	0.821788	0.821783	0.821779	0.821774	0.821769	0.821764	0.82176	0.821755	0.82175	0.821746	0.821741	0.821737	0.821732
0.821931	0.821925	0.821919	0.821914	0.821908	0.821903	0.821897	0.821892	0.821886	0.82188	0.821875	0.82187	0.821864	0.821859	0.821853	0.821848	0.821842	0.821837	0.821832	0.821826	0.821821	0.821816	0.821811	0.821805	0.8218	0.821795	0.82179	0.821785	0.82178	0.821775	0.82177	0.821764	0.821759	0.821754	0.82175	0.821745	0.82174	0.821735	0.82173	0.821725	0.82172	0.821715	0.821711	0.821706	0.821701	0.821697	0.821692	0.821687	0.821683	0.821678
0.821877	0.821872	0.821866	0.82186	0.821855	0.821849	0.821844	0.821838	0.821833	0.821827	0.821822	0.821816	0.821811	0.821805	0.8218	0.821794	0.821789	0.821784	0.821778	0.821773	0.821768	0.821762	0.821757	0.821752	0.821747	0.821741	0.821736	0.821731	0.821726	0.821721	0.821716	0.821711	0.821706	0.821701	0.821696	0.821691	0.821686	0.821681	0.821676	0.821671	0.821666	0.821661	0.821657	0.821652	0.821647	0.821642	0.821638	0.821633	0.821628	0.821624
0.821823	0.821818	0.821812	0.821806	0.821801	0.821795	0.82179	0.821784	0.821779	0.821773	0.821768	0.821762	0.821757	0.821751	0.821746	0.82174	0.821735	0.82173	0.821724	0.821719	0.821714	0.821708	0.821703	0.821698	0.821693	0.821687	0.821682	0.821677	0.821672	0.821667	0.821662	0.821657	0.821652	0.821647	0.821642	0.821637	0.821632	0.821627	0.821622	0.821617	0.821612	0.821607	0.821602	0.821598	0.821593	0.821588	0.821583	0.821579	0.821574	0.821569
0.821769	0.821763	0.821758	0.821752	0.821746	0.821741	0.821735	0.82173	0.821724	0.821719	0.821713	0.821708	0.821702	0.821697	0.821691	0.821686	0.821681	0.821675	0.82167	0.821665	0.821659	0.821654	0.821649	0.821643	0.821638	0.821633	0.821628	0.821623	0.821618	0.821612	0.821607	0.821602	0.821597	0.821592	0.821587	0.821582	0.821577	0.821572	0.821567	0.821562	0.821557	0.821553	0.821548	0.821543	0.821538	0.821533	0.821529	0.821524	0.821519	0.821514
0.821714	0.821708	0.821703	0.821697	0.821691	0.821686	0.82168	0.821675	0.821669	0.821664	0.821658	0.821653	0.821647	0.821642	0.821637	0.821631	0.821626	0.82162	0.821615	0.82161	0.821604	0.821599	0.821594	0.821589	0.821583	0.821578	0.821573	0.821568	0.821563	0.821557	0.821552	0.821547	0.821542	0.821537	0.821532	0.821527	0.821522	0.821517	0.821512	0.821507	0.821502	0.821497	0.821493	0.821488	0.821483	0.821478	0.821473	0.821469	0.821464	0.821459
0.821658	0.821652	0.821647	0.821641	0.821636	0.82163	0.821625	0.821619	0.821614	0.821608	0.821603	0.821597	0.821592	0.821586	0.821581	0.821576	0.82157	0.821565	0.82156	0.821554	0.821549	0.821544	0.821538	0.821533	0.821528	0.821523	0.821518	0.821512	0.821507	0.821502	0.821497	0.821492	0.821487	0.821482	0.821477	0.821472	0.821467	0.821462	0.821457	0.821452	0.821447	0.821442	0.821437	0.821432	0.821427	0.821423	0.821418	0.821413	0.821408	0.821404
0.821601	0.821596	0.82159	0.821585	0.821579	0.821574	0.821568	0.821563	0.821557	0.821552	0.821546	0.821541	0.821536	0.82153	0.821525	0.82152	0.821514	0.821509	0.821504	0.821498	0.821493	0.821488	0.821482	0.821477	0.821472	0.821467	0.821462	0.821456	0.821451	0.821446	0.821441	0.821436	0.821431	0.821426	0.821421	0.821416	0.821411	0.821406	0.821401	0.821396	0.821391	0.821386	0.821381	0.821376	0.821372	0.821367	0.821362	0.821357	0.821352	0.821348
0.821544	0.821538	0.821533	0.821528	0.821522	0.821517	0.821511	0.821506	0.8215	0.821495	0.82149	0.821484	0.821479	0.821473	0.821468	0.821463	0.821457	0.821452	0.821447	0.821442	0.821436	0.821431	0.821426	0.821421	0.821415	0.82141	0.821405	0.8214	0.821395	0.82139	0.821385	0.82138	0.821374	0.821369	0.821364	0.821359	0.821354	0.821349	0.821344	0.821339	0.821335	0.82133	0.821325	0.82132	0.821315	0.82131	0.821305	0.821301	0.821296	0.821291
0.821486	0.82148	0.821475	0.821469	0.821464	0.821459	0.821453	0.821448	0.821443	0.821437	0.821432	0.821426	0.821421	0.821416	0.821411	0.821405	0.8214	0.821395	0.821389	0.821384	0.821379	0.821374	0.821369	0.821363	0.821358	0.821353	0.821348	0.821343	0.821338	0.821333	0.821328	0.821322	0.821317	0.821312	0.821307	0.821302	0.821297	0.821292	0.821287	0.821283	0.821278	0.821273	0.821268	0.821263	0.821258	0.821253	0.821249	0.821244	0.821239	0.821234
0.821426	0.821421	0.821416	0.82141	0.821405	0.8214	0.821394	0.821389	0.821384	0.821379	0.821373	0.821368	0.821363	0.821357	0.821352	0.821347	0.821342	0.821337	0.821331	0.821326	0.821321	0.821316	0.821311	0.821305	0.8213	0.821295	0.82129	0.821285	0.82128	0.821275	0.82127	0.821265	0.82126	0.821255	0.82125	0.821245	0.82124	0.821235	0.82123	0.821225	0.82122	0.821215	0.82121	0.821205	0.821201	0.821196	0.821191	0.821186	0.821181	0.821177
0.821366	0.821361	0.821356	0.82135	0.821345	0.82134	0.821335	0.821329	0.821324	0.821319	0.821314	0.821309	0.821303	0.821298	0.821293	0.821288	0.821283	0.821277	0.821272	0.821267	0.821262	0.821257	0.821252	0.821247	0.821242	0.821236	0.821231	0.821226	0.821221	0.821216	0.821211	0.821206	0.821201	0.821196	0.821191	0.821186	0.821181	0.821177	0.821172	0.821167	0.821162	0.821157	0.821152	0.821147	0.821142	0.821138	0.821133	0.821128	0.821123	0.821119
0.821305	0.8213	0.821294	0.821289	0.821284	0.821279	0.821274	0.821269	0.821263	0.821258	0.821253	0.821248	0.821243	0.821238	0.821233	0.821228	0.821223	0.821217	0.821212	0.821207	0.821202	0.821197	0.821192	0.821187	0.821182	0.821177	0.821172	0.821167	0.821162	0.821157	0.821152	0.821147	0.821142	0.821137	0.821132	0.821127	0.821122	0.821118	0.821113	0.821108	0.821103	0.821098	0.821093	0.821088	0.821084	0.821079	0.821074	0.821069	0.821065	0.82106
0.821242	0.821237	0.821232	0.821227	0.821222	0.821217	0.821212	0.821207	0.821202	0.821197	0.821192	0.821187	0.821181	0.821176	0.821171	0.821166	0.821161	0.821156	0.821151	0.821146	0.821141	0.821136	0.821131	0.821126	0.821121	0.821117	0.821112	0.821107	0.821102	0.821097	0.821092	0.821087	0.821082	0.821077	0.821072	0.821067	0.821063	0.821058	0.821053	0.821048	0.821043	0.821038	0.821034	0.821029	0.821024	0.821019	0.821015	0.82101	0.821005	0.821001
0.821178	0.821173	0.821168	0.821163	0.821158	0.821153	0.821148	0.821143	0.821138	0.821134	0.821129	0.821124	0.821119	0.821114	0.821109	0.821104	0.821099	0.821094	0.821089	0.821084	0.821079	0.821075	0.82107	0.821065	0.82106	0.821055	0.82105	0.821045	0.82104	0.821036	0.821031	0.821026	0.821021	0.821016	0.821011	0.821007	0.821002	0.820997	0.820992	0.820987	0.820983	0.820978	0.820973	0.820969	0.820964	0.820959	0.820954	0.82095	0.820945	0.82094
0.821112	0.821107	0.821102	0.821098	0.821093	0.821088	0.821083	0.821079	0.821074	0.821069	0.821064	0.821059	0.821055	0.82105	0.821045	0.82104	0.821035	0.821031	0.821026	0.821021	0.821016	0.821012	0.821007	0.821002	0.820997	0.820992	0.820988	0.820983	0.820978	0.820973	0.820969	0.820964	0.820959	0.820954	0.82095	0.820945	0.82094	0.820935	0.820931	0.820926	0.820921	0.820917	0.820912	0.820907	0.820903	0.820898	0.820893	0.820889	0.820884	0.820879
0.821044	0.821039	0.821035	0.82103	0.821026	0.821021	0.821017	0.821012	0.821007	0.821003	0.820998	0.820994	0.820989	0.820984	0.82098	0.820975	0.82097	0.820966	0.820961	0.820956	0.820952	0.820947	0.820942	0.820938	0.820933	0.820928	0.820924	0.820919	0.820914	0.82091	0.820905	0.8209	0.820896	0.820891	0.820887	0.820882	0.820877	0.820873	0.820868	0.820863	0.820859	0.820854	0.82085	0.820845	0.82084	0.820836	0.820831	0.820827	0.820822	0.820818
0.820974	0.82097	0.820965	0.820961	0.820957	0.820952	0.820948	0.820944	0.820939	0.820935	0.82093	0.820926	0.820922	0.820917	0.820913	0.820908	0.820904	0.820899	0.820895	0.82089	0.820886	0.820881	0.820877	0.820872	0.820868	0.820863	0.820859	0.820854	0.82085	0.820845	0.82084	0.820836	0.820831	0.820827	0.820822	0.820818	0.820813	0.820809	0.820804	0.8208	0.820795	0.820791	0.820786	0.820782	0.820777	0.820773	0.820768	0.820764	0.820759	0.820755
0.820902	0.820898	0.820894	0.82089	0.820885	0.820881	0.820877	0.820873	0.820869	0.820865	0.820861	0.820856	0.820852	0.820848	0.820844	0.820839	0.820835	0.820831	0.820827	0.820822	0.820818	0.820814	0.820809	0.820805	0.820801	0.820796	0.820792	0.820787	0.820783	0.820779	0.820774	0.82077	0.820765	0.820761	0.820757	0.820752	0.820748	0.820743	0.820739	0.820735	0.82073	0.820726	0.820721	0.820717	0.820713	0.820708	0.820704	0.820699	0.820695	0.820691
0.820826	0.820823	0.820819	0.820815	0.820811	0.820808	0.820804	0.8208	0.820796	0.820792	0.820788	0.820784	0.820781	0.820777	0.820773	0.820769	0.820764	0.82076	0.820756	0.820752	0.820748	0.820744	0.82074	0.820736	0.820732	0.820727	0.820723	0.820719	0.820715	0.820711	0.820706	0.820702	0.820698	0.820694	0.820689	0.820685	0.820681	0.820677	0.820672	0.820668	0.820664	0.82066	0.820655	0.820651	0.820647	0.820642	0.820638	0.820634	0.82063	0.820625
0.820747	0.820744	0.820741	0.820738	0.820734	0.820731	0.820727	0.820724	0.82072	0.820717	0.820713	0.82071	0.820706	0.820703	0.820699	0.820695	0.820691	0.820688	0.820684	0.82068	0.820676	0.820672	0.820668	0.820664	0.820661	0.820657	0.820653	0.820649	0.820645	0.820641	0.820637	0.820633	0.820629	0.820624	0.82062	0.820616	0.820612	0.820608	0.820604	0.8206	0.820596	0.820592	0.820588	0.820583	0.820579	0.820575	0.820571	0.820567	0.820563	0.820559
0.820664	0.820661	0.820659	0.820656	0.820653	0.82065	0.820647	0.820644	0.820641	0.820638	0.820635	0.820632	0.820629	0.820625	0.820622	0.820619	0.820615	0.820612	0.820608	0.820605	0.820601	0.820598	0.820594	0.820591	0.820587	0.820583	0.82058	0.820576	0.820572	0.820568	0.820565	0.820561	0.820557	0.820553	0.820549	0.820546	0.820542	0.820538	0.820534	0.82053	0.820526	0.820522	0.820518	0.820514	0.82051	0.820506	0.820502	0.820498	0.820494	0.82049
0.820576	0.820574	0.820572	0.82057	0.820567	0.820565	0.820563	0.82056	0.820558	0.820555	0.820553	0.82055	0.820547	0.820545	0.820542	0.820539	0.820536	0.820533	0.82053	0.820527	0.820524	0.82052	0.820517	0.820514	0.820511	0.820507	0.820504	0.820501	0.820497	0.820494	0.82049	0.820487	0.820483	0.82048	0.820476	0.820472	0.820469	0.820465	0.820462	0.820458	0.820454	0.82045	0.820447	0.820443	0.820439	0.820435	0.820432	0.820428	0.820424	0.82042
0.82048	0.820479	0.820478	0.820477	0.820476	0.820474	0.820473	0.820471	0.820469	0.820467	0.820465	0.820463	0.820461	0.820459	0.820457	0.820455	0.820452	0.82045	0.820447	0.820445	0.820442	0.820439	0.820436	0.820434	0.820431	0.820428	0.820425	0.820422	0.820419	0.820416	0.820413	0.82041	0.820406	0.820403	0.8204	0.820397	0.820393	0.82039	0.820387	0.820383	0.82038	0.820376	0.820373	0.820369	0.820366	0.820362	0.820359	0.820355	0.820352	0.820348
0.820376	0.820376	0.820376	0.820376	0.820376	0.820376	0.820375	0.820375	0.820374	0.820373	0.820372	0.820371	0.820369	0.820368	0.820367	0.820365	0.820363	0.820362	0.82036	0.820358	0.820356	0.820354	0.820351	0.820349	0.820347	0.820345	0.820342	0.82034	0.820337	0.820334	0.820332	0.820329	0.820326	0.820323	0.820321	0.820318	0.820315	0.820312	0.820309	0.820306	0.820303	0.8203	0.820296	0.820293	0.82029	0.820287	0.820284	0.82028	0.820277	0.820274
0.820257	0.82026	0.820262	0.820264	0.820265	0.820267	0.820268	0.820269	0.820269	0.82027	0.82027	0.82027	0.82027	0.82027	0.820269	0.820268	0.820268	0.820267	0.820266	0.820265	0.820264	0.820262	0.820261	0.820259	0.820258	0.820256	0.820254	0.820252	0.820251	0.820248	0.820246	0.820244	0.820242	0.82024	0.820237	0.820235	0.820233	0.82023	0.820227	0.820225	0.820222	0.82022	0.820217	0.820214	0.820211	0.820208	0.820205	0.820203	0.8202	0.820197
0.820116	0.820122	0.820128	0.820133	0.820137	0.820142	0.820145	0.820148	0.820151	0.820154	0.820156	0.820158	0.820159	0.820161	0.820162	0.820163	0.820163	0.820164	0.820164	0.820164	0.820164	0.820164	0.820163	0.820163	0.820162	0.820161	0.82016	0.820159	0.820158	0.820157	0.820156	0.820154	0.820153	0.820151	0.820149	0.820148	0.820146	0.820144	0.820142	0.82014	0.820138	0.820135	0.820133	0.820131	0.820129	0.820126	0.820124	0.820121	0.820119	0.820116
0.819922	0.819939	0.819954	0.819967	0.819978	0.819988	0.819996	0.820004	0.820011	0.820017	0.820023	0.820028	0.820032	0.820036	0.82004	0.820043	0.820045	0.820048	0.82005	0.820052	0.820053	0.820055	0.820056	0.820057	0.820057	0.820058	0.820058	0.820058	0.820058	0.820058	0.820058	0.820057	0.820057	0.820056	0.820055	0.820054	0.820053	0.820052	0.820051	0.820049	0.820048	0.820046	0.820045	0.820043	0.820041	0.82004	0.820038	0.820036	0.820034	0.820032
0.818265	0.818516	0.818858	0.819632	0.81971	0.819751	0.81978	0.819803	0.819822	0.819838	0.819852	0.819864	0.819874	0.819884	0.819892	0.819899	0.819906	0.819912	0.819918	0.819922	0.819927	0.819931	0.819934	0.819937	0.81994	0.819942	0.819945	0.819946	0.819948	0.819949	0.81995	0.819951	0.819952	0.819953	0.819953	0.819953	0.819953	0.819953	0.819953	0.819952	0.819952	0.819951	0.81995	0.81995	0.819949	0.819948	0.819946	0.819945	0.819944	0.819942
0.817027	0.817139	0.817257	0.817385	0.817523	0.817673	0.81784	0.81803	0.818253	0.818535	0.81897	0.819566	0.819621	0.819655	0.819682	0.819703	0.819721	0.819736	0.819749	0.81976	0.819771	0.81978	0.819788	0.819795	0.819802	0.819807	0.819813	0.819817	0.819822	0.819826	0.819829	0.819832	0.819835	0.819837	0.819839	0.819841	0.819843	0.819844	0.819845	0.819846	0.819847	0.819848	0.819848	0.819848	0.819848	0.819848	0.819848	0.819848	0.819847	0.819847
0.816216	0.816295	0.816377	0.816463	0.816552	0.816645	0.816742	0.816845	0.816953	0.817068	0.817191	0.817323	0.817467	0.817624	0.817801	0.818003	0.818248	0.818573	0.819382	0.819484	0.819528	0.819559	0.819583	0.819602	0.819619	0.819634	0.819646	0.819657	0.819667	0.819676	0.819684	0.819691	0.819697	0.819703	0.819708	0.819713	0.819717	0.819721	0.819724	0.819727	0.81973	0.819732	0.819734	0.819736	0.819738	0.819739	0.819741	0.819742	0.819742	0.819743
0.815567	0.81563	0.815694	0.81576	0.815829	0.815899	0.815972	0.816047	0.816124	0.816205	0.816289	0.816376	0.816467	0.816562	0.816662	0.816768	0.816879	0.816998	0.817125	0.817262	0.817411	0.817576	0.817763	0.817981	0.818251	0.818644	0.819333	0.819395	0.819433	0.819461	0.819483	0.819501	0.819517	0.819531	0.819543	0.819554	0.819563	0.819572	0.81958	0.819586	0.819593	0.819598	0.819603	0.819608	0.819612	0.819616	0.819619	0.819623	0.819625	0.819628
0.815012	0.815064	0.815118	0.815172	0.815228	0.815285	0.815344	0.815404	0.815465	0.815529	0.815594	0.815662	0.815731	0.815802	0.815876	0.815953	0.816032	0.816114	0.8162	0.816289	0.816382	0.816479	0.816582	0.81669	0.816805	0.816927	0.817058	0.8172	0.817356	0.817529	0.817727	0.817963	0.818267	0.818793	0.819254	0.819303	0.819336	0.819362	0.819383	0.8194	0.819415	0.819429	0.81944	0.819451	0.81946	0.819468	0.819476	0.819482	0.819489	0.819494
0.81452	0.814565	0.81461	0.814656	0.814704	0.814752	0.814801	0.814852	0.814903	0.814956	0.81501	0.815065	0.815121	0.815179	0.815239	0.8153	0.815363	0.815427	0.815493	0.815562	0.815632	0.815705	0.81578	0.815858	0.815939	0.816023	0.81611	0.816201	0.816296	0.816396	0.816501	0.816612	0.816729	0.816855	0.816991	0.817138	0.8173	0.817483	0.817693	0.81795	0.8183	0.819087	0.819166	0.819208	0.819238	0.819262	0.819282	0.819299	0.819313	0.819326
0.814074	0.814113	0.814153	0.814193	0.814234	0.814275	0.814318	0.814361	0.814405	0.81445	0.814496	0.814543	0.814591	0.81464	0.81469	0.814741	0.814793	0.814846	0.814901	0.814957	0.815014	0.815073	0.815133	0.815195	0.815259	0.815325	0.815392	0.815461	0.815533	0.815607	0.815683	0.815763	0.815845	0.81593	0.816019	0.816112	0.816209	0.816311	0.816419	0.816532	0.816653	0.816783	0.816923	0.817076	0.817245	0.817437	0.817662	0.817944	0.818364	0.819017
0.813664	0.813699	0.813733	0.813769	0.813805	0.813841	0.813878	0.813916	0.813955	0.813994	0.814034	0.814075	0.814116	0.814158	0.814201	0.814245	0.81429	0.814335	0.814382	0.814429	0.814478	0.814527	0.814578	0.814629	0.814682	0.814736	0.814792	0.814848	0.814906	0.814966	0.815027	0.81509	0.815155	0.815221	0.815289	0.81536	0.815433	0.815508	0.815586	0.815666	0.81575	0.815837	0.815928	0.816022	0.816121	0.816226	0.816336	0.816452	0.816577	0.81671
0.813283	0.813314	0.813345	0.813376	0.813408	0.81344	0.813473	0.813507	0.813541	0.813575	0.813611	0.813646	0.813683	0.81372	0.813757	0.813795	0.813834	0.813874	0.813914	0.813956	0.813997	0.81404	0.814084	0.814128	0.814173	0.814219	0.814266	0.814314	0.814363	0.814413	0.814465	0.814517	0.81457	0.814625	0.814681	0.814739	0.814798	0.814858	0.81492	0.814984	0.815049	0.815117	0.815186	0.815258	0.815332	0.815408	0.815487	0.815569	0.815654	0.815743
0.812926	0.812953	0.812981	0.813009	0.813038	0.813067	0.813096	0.813126	0.813156	0.813187	0.813218	0.81325	0.813282	0.813315	0.813348	0.813382	0.813417	0.813451	0.813487	0.813523	0.81356	0.813597	0.813635	0.813674	0.813713	0.813753	0.813794	0.813836	0.813878	0.813921	0.813965	0.81401	0.814056	0.814102	0.81415	0.814198	0.814248	0.814299	0.814351	0.814404	0.814458	0.814513	0.81457	0.814628	0.814688	0.814749	0.814812	0.814877	0.814943	0.815011
0.812589	0.812614	0.812639	0.812664	0.81269	0.812716	0.812742	0.812769	0.812796	0.812824	0.812852	0.81288	0.812909	0.812938	0.812968	0.812998	0.813029	0.81306	0.813091	0.813123	0.813156	0.813189	0.813223	0.813257	0.813291	0.813327	0.813363	0.813399	0.813436	0.813474	0.813512	0.813552	0.813591	0.813632	0.813673	0.813715	0.813758	0.813801	0.813846	0.813891	0.813937	0.813985	0.814033	0.814082	0.814132	0.814183	0.814236	0.814289	0.814344	0.8144
0.81227	0.812292	0.812315	0.812338	0.812361	0.812384	0.812408	0.812432	0.812457	0.812481	0.812507	0.812532	0.812558	0.812584	0.812611	0.812638	0.812665	0.812693	0.812721	0.81275	0.812779	0.812809	0.812839	0.812869	0.8129	0.812931	0.812963	0.812996	0.813029	0.813062	0.813096	0.81313	0.813166	0.813201	0.813237	0.813274	0.813312	0.81335	0.813389	0.813428	0.813468	0.813509	0.813551	0.813594	0.813637	0.813681	0.813726	0.813772	0.813818	0.813866
0.811966	0.811986	0.812007	0.812027	0.812048	0.812069	0.812091	0.812113	0.812135	0.812157	0.81218	0.812203	0.812226	0.81225	0.812274	0.812298	0.812323	0.812348	0.812373	0.812399	0.812425	0.812452	0.812479	0.812506	0.812534	0.812562	0.81259	0.812619	0.812649	0.812678	0.812709	0.812739	0.812771	0.812802	0.812835	0.812867	0.812901	0.812934	0.812969	0.813003	0.813039	0.813075	0.813111	0.813149	0.813187	0.813225	0.813264	0.813304	0.813345	0.813386
0.811676	0.811694	0.811712	0.811731	0.81175	0.811769	0.811789	0.811808	0.811828	0.811849	0.811869	0.81189	0.811911	0.811933	0.811954	0.811976	0.811999	0.812021	0.812044	0.812067	0.812091	0.812115	0.812139	0.812164	0.812189	0.812214	0.81224	0.812266	0.812292	0.812319	0.812346	0.812373	0.812401	0.81243	0.812459	0.812488	0.812517	0.812547	0.812578	0.812609	0.812641	0.812673	0.812705	0.812738	0.812772	0.812806	0.81284	0.812876	0.812911	0.812948
0.811397	0.811414	0.811431	0.811448	0.811465	0.811482	0.8115	0.811518	0.811536	0.811554	0.811573	0.811592	0.811611	0.81163	0.81165	0.81167	0.81169	0.811711	0.811731	0.811752	0.811774	0.811795	0.811817	0.811839	0.811862	0.811885	0.811908	0.811931	0.811955	0.811979	0.812004	0.812028	0.812054	0.812079	0.812105	0.812131	0.812158	0.812185	0.812212	0.81224	0.812268	0.812297	0.812326	0.812355	0.812385	0.812416	0.812447	0.812478	0.81251	0.812542
0.81113	0.811145	0.81116	0.811176	0.811191	0.811207	0.811223	0.811239	0.811256	0.811272	0.811289	0.811306	0.811324	0.811341	0.811359	0.811377	0.811396	0.811414	0.811433	0.811452	0.811471	0.811491	0.811511	0.811531	0.811551	0.811572	0.811593	0.811614	0.811635	0.811657	0.811679	0.811702	0.811724	0.811747	0.811771	0.811794	0.811818	0.811843	0.811867	0.811892	0.811918	0.811943	0.81197	0.811996	0.812023	0.81205	0.812078	0.812106	0.812134	0.812163
0.810873	0.810886	0.8109	0.810914	0.810928	0.810942	0.810957	0.810972	0.810987	0.811002	0.811017	0.811033	0.811048	0.811064	0.81108	0.811097	0.811113	0.81113	0.811147	0.811164	0.811182	0.8112	0.811218	0.811236	0.811254	0.811273	0.811292	0.811311	0.811331	0.81135	0.81137	0.811391	0.811411	0.811432	0.811453	0.811475	0.811496	0.811518	0.81154	0.811563	0.811586	0.811609	0.811633	0.811657	0.811681	0.811705	0.81173	0.811755	0.811781	0.811807
0.810624	0.810637	0.810649	0.810662	0.810674	0.810687	0.810701	0.810714	0.810727	0.810741	0.810755	0.810769	0.810783	0.810798	0.810812	0.810827	0.810842	0.810858	0.810873	0.810889	0.810905	0.810921	0.810937	0.810953	0.81097	0.810987	0.811004	0.811022	0.811039	0.811057	0.811075	0.811094	0.811112	0.811131	0.81115	0.81117	0.811189	0.811209	0.811229	0.81125	0.811271	0.811292	0.811313	0.811334	0.811356	0.811378	0.811401	0.811424	0.811447	0.81147
0.810384	0.810395	0.810407	0.810418	0.81043	0.810441	0.810453	0.810465	0.810477	0.81049	0.810502	0.810515	0.810528	0.810541	0.810554	0.810568	0.810581	0.810595	0.810609	0.810623	0.810638	0.810652	0.810667	0.810682	0.810697	0.810713	0.810728	0.810744	0.81076	0.810776	0.810793	0.810809	0.810826	0.810843	0.810861	0.810878	0.810896	0.810914	0.810932	0.810951	0.81097	0.810989	0.811008	0.811027	0.811047	0.811067	0.811088	0.811108	0.811129	0.81115
0.810152	0.810162	0.810172	0.810182	0.810193	0.810203	0.810214	0.810225	0.810236	0.810247	0.810258	0.81027	0.810282	0.810293	0.810305	0.810317	0.81033	0.810342	0.810355	0.810368	0.810381	0.810394	0.810407	0.810421	0.810435	0.810449	0.810463	0.810477	0.810492	0.810506	0.810521	0.810536	0.810551	0.810567	0.810583	0.810599	0.810615	0.810631	0.810648	0.810664	0.810681	0.810699	0.810716	0.810734	0.810752	0.81077	0.810788	0.810807	0.810826	0.810845
0.809927	0.809936	0.809945	0.809954	0.809963	0.809973	0.809982	0.809992	0.810002	0.810012	0.810022	0.810033	0.810043	0.810054	0.810065	0.810076	0.810087	0.810098	0.810109	0.810121	0.810133	0.810145	0.810157	0.810169	0.810181	0.810194	0.810207	0.81022	0.810233	0.810246	0.81026	0.810273	0.810287	0.810301	0.810315	0.81033	0.810344	0.810359	0.810374	0.810389	0.810405	0.810421	0.810436	0.810452	0.810469	0.810485	0.810502	0.810519	0.810536	0.810553
0.809708	0.809716	0.809724	0.809732	0.809741	0.809749	0.809758	0.809766	0.809775	0.809784	0.809794	0.809803	0.809812	0.809822	0.809832	0.809841	0.809851	0.809862	0.809872	0.809882	0.809893	0.809904	0.809915	0.809926	0.809937	0.809948	0.80996	0.809971	0.809983	0.809995	0.810007	0.81002	0.810032	0.810045	0.810058	0.810071	0.810084	0.810098	0.810111	0.810125	0.810139	0.810153	0.810167	0.810182	0.810197	0.810212	0.810227	0.810242	0.810258	0.810273
0.809496	0.809503	0.80951	0.809517	0.809525	0.809532	0.80954	0.809548	0.809555	0.809563	0.809572	0.80958	0.809588	0.809597	0.809606	0.809614	0.809623	0.809633	0.809642	0.809651	0.809661	0.80967	0.80968	0.80969	0.8097	0.80971	0.809721	0.809731	0.809742	0.809753	0.809764	0.809775	0.809786	0.809798	0.809809	0.809821	0.809833	0.809845	0.809857	0.80987	0.809882	0.809895	0.809908	0.809921	0.809935	0.809948	0.809962	0.809976	0.80999	0.810004
0.809289	0.809295	0.809301	0.809308	0.809314	0.809321	0.809328	0.809335	0.809342	0.809349	0.809356	0.809364	0.809371	0.809379	0.809386	0.809394	0.809402	0.80941	0.809419	0.809427	0.809435	0.809444	0.809453	0.809462	0.809471	0.80948	0.809489	0.809499	0.809508	0.809518	0.809528	0.809538	0.809548	0.809558	0.809569	0.809579	0.80959	0.809601	0.809612	0.809623	0.809635	0.809646	0.809658	0.80967	0.809682	0.809694	0.809706	0.809719	0.809732	0.809745
0.809088	0.809093	0.809099	0.809104	0.80911	0.809116	0.809122	0.809128	0.809134	0.80914	0.809147	0.809153	0.80916	0.809166	0.809173	0.80918	0.809187	0.809194	0.809202	0.809209	0.809217	0.809224	0.809232	0.80924	0.809248	0.809256	0.809265	0.809273	0.809282	0.80929	0.809299	0.809308	0.809317	0.809326	0.809336	0.809345	0.809355	0.809365	0.809375	0.809385	0.809395	0.809405	0.809416	0.809427	0.809438	0.809449	0.80946	0.809471	0.809482	0.809494
0.808892	0.808896	0.808901	0.808906	0.808911	0.808916	0.808921	0.808926	0.808932	0.808937	0.808943	0.808948	0.808954	0.80896	0.808966	0.808972	0.808978	0.808985	0.808991	0.808998	0.809004	0.809011	0.809018	0.809025	0.809032	0.809039	0.809047	0.809054	0.809062	0.809069	0.809077	0.809085	0.809093	0.809102	0.80911	0.809118	0.809127	0.809136	0.809145	0.809154	0.809163	0.809172	0.809182	0.809191	0.809201	0.809211	0.809221	0.809231	0.809241	0.809252
0.8087	0.808704	0.808708	0.808712	0.808717	0.808721	0.808725	0.80873	0.808734	0.808739	0.808744	0.808749	0.808754	0.808759	0.808764	0.808769	0.808775	0.80878	0.808786	0.808792	0.808797	0.808803	0.808809	0.808816	0.808822	0.808828	0.808835	0.808841	0.808848	0.808855	0.808862	0.808869	0.808876	0.808883	0.808891	0.808898	0.808906	0.808914	0.808922	0.80893	0.808938	0.808946	0.808955	0.808963	0.808972	0.808981	0.80899	0.808999	0.809008	0.809017
0.808514	0.808517	0.80852	0.808524	0.808527	0.808531	0.808535	0.808538	0.808542	0.808546	0.80855	0.808554	0.808559	0.808563	0.808567	0.808572	0.808577	0.808581	0.808586	0.808591	0.808596	0.808601	0.808606	0.808612	0.808617	0.808623	0.808628	0.808634	0.80864	0.808646	0.808652	0.808658	0.808665	0.808671	0.808677	0.808684	0.808691	0.808698	0.808705	0.808712	0.808719	0.808726	0.808734	0.808742	0.808749	0.808757	0.808765	0.808773	0.808781	0.80879
0.808331	0.808334	0.808337	0.808339	0.808342	0.808345	0.808348	0.808351	0.808355	0.808358	0.808361	0.808365	0.808368	0.808372	0.808376	0.808379	0.808383	0.808387	0.808391	0.808395	0.8084	0.808404	0.808409	0.808413	0.808418	0.808423	0.808427	0.808432	0.808438	0.808443	0.808448	0.808453	0.808459	0.808464	0.80847	0.808476	0.808482	0.808488	0.808494	0.8085	0.808507	0.808513	0.80852	0.808526	0.808533	0.80854	0.808547	0.808554	0.808562	0.808569
0.808153	0.808155	0.808157	0.808159	0.808162	0.808164	0.808166	0.808169	0.808171	0.808174	0.808177	0.808179	0.808182	0.808185	0.808188	0.808191	0.808195	0.808198	0.808201	0.808205	0.808208	0.808212	0.808216	0.80822	0.808224	0.808228	0.808232	0.808236	0.80824	0.808245	0.808249	0.808254	0.808258	0.808263	0.808268	0.808273	0.808278	0.808283	0.808289	0.808294	0.8083	0.808305	0.808311	0.808317	0.808323	0.808329	0.808335	0.808341	0.808348	0.808354
0.807979	0.80798	0.807982	0.807983	0.807985	0.807987	0.807988	0.80799	0.807992	0.807994	0.807996	0.807998	0.808001	0.808003	0.808005	0.808008	0.80801	0.808013	0.808016	0.808019	0.808021	0.808024	0.808028	0.808031	0.808034	0.808037	0.808041	0.808044	0.808048	0.808051	0.808055	0.808059	0.808063	0.808067	0.808071	0.808075	0.80808	0.808084	0.808089	0.808093	0.808098	0.808103	0.808108	0.808113	0.808118	0.808123	0.808129	0.808134	0.80814	0.808145
0.807809	0.807809	0.80781	0.807811	0.807812	0.807813	0.807815	0.807816	0.807817	0.807819	0.80782	0.807822	0.807823	0.807825	0.807827	0.807828	0.80783	0.807832	0.807835	0.807837	0.807839	0.807841	0.807844	0.807846	0.807849	0.807851	0.807854	0.807857	0.80786	0.807863	0.807866	0.807869	0.807872	0.807876	0.807879	0.807883	0.807886	0.80789	0.807894	0.807898	0.807902	0.807906	0.80791	0.807914	0.807919	0.807923	0.807928	0.807932	0.807937	0.807942
0.807642	0.807642	0.807642	0.807643	0.807643	0.807644	0.807644	0.807645	0.807646	0.807647	0.807648	0.807649	0.80765	0.807651	0.807652	0.807653	0.807654	0.807656	0.807657	0.807659	0.807661	0.807662	0.807664	0.807666	0.807668	0.80767	0.807672	0.807674	0.807676	0.807679	0.807681	0.807684	0.807686	0.807689	0.807692	0.807695	0.807698	0.807701	0.807704	0.807707	0.80771	0.807714	0.807717	0.807721	0.807724	0.807728	0.807732	0.807736	0.80774	0.807744
0.807478	0.807478	0.807478	0.807478	0.807478	0.807478	0.807478	0.807478	0.807478	0.807478	0.807479	0.807479	0.80748	0.80748	0.807481	0.807482	0.807482	0.807483	0.807484	0.807485	0.807486	0.807487	0.807488	0.80749	0.807491	0.807492	0.807494	0.807495	0.807497	0.807499	0.807501	0.807503	0.807505	0.807507	0.807509	0.807511	0.807513	0.807516	0.807518	0.807521	0.807523	0.807526	0.807529	0.807531	0.807534	0.807537	0.807541	0.807544	0.807547	0.807551
0.807318	0.807317	0.807317	0.807316	0.807316	0.807315	0.807315	0.807314	0.807314	0.807314	0.807313	0.807313	0.807313	0.807313	0.807313	0.807314	0.807314	0.807314	0.807314	0.807315	0.807315	0.807316	0.807317	0.807317	0.807318	0.807319	0.80732	0.807321	0.807322	0.807323	0.807324	0.807325	0.807327	0.807328	0.80733	0.807331	0.807333	0.807335	0.807337	0.807338	0.80734	0.807342	0.807345	0.807347	0.807349	0.807352	0.807354	0.807357	0.807359	0.807362
0.807161	0.80716	0.807159	0.807158	0.807157	0.807156	0.807155	0.807154	0.807153	0.807152	0.807152	0.807151	0.80715	0.80715	0.807149	0.807149	0.807149	0.807149	0.807148	0.807148	0.807148	0.807148	0.807148	0.807148	0.807149	0.807149	0.807149	0.80715	0.80715	0.807151	0.807151	0.807152	0.807153	0.807154	0.807155	0.807156	0.807157	0.807158	0.807159	0.80716	0.807162	0.807163	0.807165	0.807166	0.807168	0.80717	0.807172	0.807174	0.807176	0.807178
0.807007	0.807005	0.807004	0.807002	0.807001	0.806999	0.806998	0.806997	0.806995	0.806994	0.806993	0.806992	0.806991	0.80699	0.806989	0.806988	0.806987	0.806986	0.806986	0.806985	0.806984	0.806984	0.806984	0.806983	0.806983	0.806983	0.806982	0.806982	0.806982	0.806982	0.806982	0.806983	0.806983	0.806983	0.806983	0.806984	0.806984	0.806985	0.806986	0.806986	0.806987	0.806988	0.806989	0.80699	0.806991	0.806992	0.806993	0.806995	0.806996	0.806998
0.806856	0.806854	0.806852	0.80685	0.806848	0.806846	0.806844	0.806842	0.806841	0.806839	0.806837	0.806836	0.806834	0.806833	0.806831	0.80683	0.806829	0.806827	0.806826	0.806825	0.806824	0.806823	0.806822	0.806821	0.80682	0.80682	0.806819	0.806818	0.806818	0.806817	0.806817	0.806817	0.806816	0.806816	0.806816	0.806816	0.806816	0.806816	0.806816	0.806816	0.806816	0.806816	0.806817	0.806817	0.806818	0.806818	0.806819	0.80682	0.806821	0.806821
0.806708	0.806705	0.806703	0.8067	0.806698	0.806696	0.806693	0.806691	0.806689	0.806687	0.806685	0.806683	0.806681	0.806679	0.806677	0.806675	0.806673	0.806672	0.80667	0.806668	0.806667	0.806665	0.806664	0.806663	0.806661	0.80666	0.806659	0.806658	0.806657	0.806656	0.806655	0.806654	0.806653	0.806652	0.806652	0.806651	0.80665	0.80665	0.806649	0.806649	0.806649	0.806649	0.806648	0.806648	0.806648	0.806648	0.806648	0.806649	0.806649	0.806649
0.806562	0.806559	0.806556	0.806553	0.806551	0.806548	0.806545	0.806542	0.80654	0.806537	0.806535	0.806532	0.80653	0.806528	0.806525	0.806523	0.806521	0.806519	0.806517	0.806515	0.806513	0.806511	0.806509	0.806507	0.806505	0.806503	0.806502	0.8065	0.806499	0.806497	0.806496	0.806494	0.806493	0.806492	0.806491	0.80649	0.806489	0.806488	0.806487	0.806486	0.806485	0.806484	0.806483	0.806483	0.806482	0.806482	0.806481	0.806481	0.806481	0.80648
0.806419	0.806416	0.806413	0.806409	0.806406	0.806403	0.8064	0.806397	0.806394	0.806391	0.806388	0.806385	0.806382	0.806379	0.806377	0.806374	0.806371	0.806369	0.806366	0.806364	0.806361	0.806359	0.806357	0.806354	0.806352	0.80635	0.806348	0.806346	0.806344	0.806342	0.80634	0.806338	0.806336	0.806335	0.806333	0.806331	0.80633	0.806328	0.806327	0.806326	0.806324	0.806323	0.806322	0.806321	0.80632	0.806319	0.806318	0.806317	0.806316	0.806315
0.806279	0.806275	0.806271	0.806268	0.806264	0.80626	0.806257	0.806253	0.80625	0.806247	0.806243	0.80624	0.806237	0.806234	0.80623	0.806227	0.806224	0.806221	0.806218	0.806216	0.806213	0.80621	0.806207	0.806204	0.806202	0.806199	0.806197	0.806194	0.806192	0.806189	0.806187	0.806185	0.806183	0.80618	0.806178	0.806176	0.806174	0.806172	0.80617	0.806169	0.806167	0.806165	0.806163	0.806162	0.80616	0.806159	0.806157	0.806156	0.806155	0.806153
0.806141	0.806137	0.806132	0.806128	0.806124	0.806121	0.806117	0.806113	0.806109	0.806105	0.806101	0.806098	0.806094	0.806091	0.806087	0.806084	0.80608	0.806077	0.806073	0.80607	0.806067	0.806064	0.806061	0.806057	0.806054	0.806051	0.806048	0.806045	0.806043	0.80604	0.806037	0.806034	0.806032	0.806029	0.806027	0.806024	0.806022	0.806019	0.806017	0.806015	0.806012	0.80601	0.806008	0.806006	0.806004	0.806002	0.806	0.805998	0.805996	0.805995
0.806005	0.806	0.805996	0.805992	0.805987	0.805983	0.805979	0.805975	0.80597	0.805966	0.805962	0.805958	0.805954	0.80595	0.805946	0.805942	0.805938	0.805935	0.805931	0.805927	0.805924	0.80592	0.805916	0.805913	0.80591	0.805906	0.805903	0.805899	0.805896	0.805893	0.80589	0.805887	0.805884	0.805881	0.805878	0.805875	0.805872	0.805869	0.805866	0.805863	0.805861	0.805858	0.805856	0.805853	0.805851	0.805848	0.805846	0.805844	0.805841	0.805839
0.805872	0.805867	0.805862	0.805857	0.805852	0.805848	0.805843	0.805839	0.805834	0.80583	0.805825	0.805821	0.805816	0.805812	0.805808	0.805803	0.805799	0.805795	0.805791	0.805787	0.805783	0.805779	0.805775	0.805771	0.805767	0.805763	0.80576	0.805756	0.805752	0.805749	0.805745	0.805742	0.805738	0.805735	0.805731	0.805728	0.805725	0.805721	0.805718	0.805715	0.805712	0.805709	0.805706	0.805703	0.8057	0.805697	0.805695	0.805692	0.805689	0.805687
0.80574	0.805735	0.80573	0.805725	0.80572	0.805715	0.80571	0.805705	0.8057	0.805695	0.80569	0.805686	0.805681	0.805676	0.805672	0.805667	0.805662	0.805658	0.805653	0.805649	0.805645	0.80564	0.805636	0.805632	0.805628	0.805623	0.805619	0.805615	0.805611	0.805607	0.805603	0.805599	0.805595	0.805592	0.805588	0.805584	0.80558	0.805577	0.805573	0.80557	0.805566	0.805563	0.805559	0.805556	0.805553	0.805549	0.805546	0.805543	0.80554	0.805537
0.805611	0.805606	0.8056	0.805595	0.805589	0.805584	0.805579	0.805574	0.805568	0.805563	0.805558	0.805553	0.805548	0.805543	0.805538	0.805533	0.805528	0.805523	0.805518	0.805513	0.805509	0.805504	0.805499	0.805495	0.80549	0.805486	0.805481	0.805477	0.805472	0.805468	0.805464	0.805459	0.805455	0.805451	0.805447	0.805443	0.805438	0.805434	0.80543	0.805427	0.805423	0.805419	0.805415	0.805411	0.805408	0.805404	0.8054	0.805397	0.805393	0.80539
0.805484	0.805478	0.805473	0.805467	0.805461	0.805455	0.80545	0.805444	0.805439	0.805433	0.805428	0.805422	0.805417	0.805412	0.805406	0.805401	0.805396	0.80539	0.805385	0.80538	0.805375	0.80537	0.805365	0.80536	0.805355	0.80535	0.805345	0.805341	0.805336	0.805331	0.805326	0.805322	0.805317	0.805313	0.805308	0.805304	0.805299	0.805295	0.80529	0.805286	0.805282	0.805278	0.805273	0.805269	0.805265	0.805261	0.805257	0.805253	0.805249	0.805245
0.805359	0.805353	0.805347	0.805341	0.805335	0.805329	0.805323	0.805317	0.805311	0.805305	0.8053	0.805294	0.805288	0.805282	0.805277	0.805271	0.805266	0.80526	0.805255	0.805249	0.805244	0.805238	0.805233	0.805228	0.805222	0.805217	0.805212	0.805207	0.805202	0.805197	0.805192	0.805187	0.805182	0.805177	0.805172	0.805167	0.805162	0.805157	0.805153	0.805148	0.805143	0.805139	0.805134	0.80513	0.805125	0.805121	0.805116	0.805112	0.805108	0.805104
0.805236	0.805229	0.805223	0.805217	0.80521	0.805204	0.805198	0.805192	0.805186	0.805179	0.805173	0.805167	0.805161	0.805155	0.805149	0.805143	0.805138	0.805132	0.805126	0.80512	0.805114	0.805109	0.805103	0.805097	0.805092	0.805086	0.805081	0.805075	0.80507	0.805064	0.805059	0.805054	0.805048	0.805043	0.805038	0.805033	0.805027	0.805022	0.805017	0.805012	0.805007	0.805002	0.804997	0.804993	0.804988	0.804983	0.804978	0.804973	0.804969	0.804964
0.805115	0.805108	0.805101	0.805095	0.805088	0.805082	0.805075	0.805069	0.805062	0.805056	0.805049	0.805043	0.805037	0.80503	0.805024	0.805018	0.805012	0.805005	0.804999	0.804993	0.804987	0.804981	0.804975	0.804969	0.804963	0.804957	0.804951	0.804946	0.80494	0.804934	0.804928	0.804923	0.804917	0.804912	0.804906	0.8049	0.804895	0.80489	0.804884	0.804879	0.804873	0.804868	0.804863	0.804858	0.804853	0.804847	0.804842	0.804837	0.804832	0.804827
0.804995	0.804988	0.804981	0.804974	0.804968	0.804961	0.804954	0.804947	0.80494	0.804934	0.804927	0.80492	0.804914	0.804907	0.804901	0.804894	0.804887	0.804881	0.804875	0.804868	0.804862	0.804856	0.804849	0.804843	0.804837	0.804831	0.804824	0.804818	0.804812	0.804806	0.8048	0.804794	0.804788	0.804782	0.804776	0.804771	0.804765	0.804759	0.804753	0.804748	0.804742	0.804736	0.804731	0.804725	0.80472	0.804714	0.804709	0.804703	0.804698	0.804693
0.804878	0.80487	0.804863	0.804856	0.804849	0.804842	0.804835	0.804828	0.804821	0.804814	0.804807	0.8048	0.804793	0.804786	0.804779	0.804772	0.804765	0.804759	0.804752	0.804745	0.804739	0.804732	0.804725	0.804719	0.804712	0.804706	0.804699	0.804693	0.804686	0.80468	0.804674	0.804667	0.804661	0.804655	0.804649	0.804643	0.804637	0.80463	0.804624	0.804618	0.804612	0.804606	0.804601	0.804595	0.804589	0.804583	0.804577	0.804572	0.804566	0.80456
0.804762	0.804754	0.804747	0.804739	0.804732	0.804724	0.804717	0.80471	0.804702	0.804695	0.804688	0.804681	0.804674	0.804666	0.804659	0.804652	0.804645	0.804638	0.804631	0.804624	0.804617	0.80461	0.804603	0.804597	0.80459	0.804583	0.804576	0.804569	0.804563	0.804556	0.804549	0.804543	0.804536	0.80453	0.804523	0.804517	0.80451	0.804504	0.804498	0.804491	0.804485	0.804479	0.804473	0.804466	0.80446	0.804454	0.804448	0.804442	0.804436	0.80443
0.804647	0.80464	0.804632	0.804624	0.804617	0.804609	0.804601	0.804594	0.804586	0.804579	0.804571	0.804564	0.804556	0.804549	0.804541	0.804534	0.804527	0.804519	0.804512	0.804505	0.804498	0.80449	0.804483	0.804476	0.804469	0.804462	0.804455	0.804448	0.804441	0.804434	0.804427	0.80442	0.804413	0.804407	0.8044	0.804393	0.804386	0.80438	0.804373	0.804366	0.80436	0.804353	0.804347	0.80434	0.804334	0.804327	0.804321	0.804314	0.804308	0.804302
0.804535	0.804527	0.804519	0.804511	0.804503	0.804495	0.804487	0.804479	0.804472	0.804464	0.804456	0.804448	0.804441	0.804433	0.804425	0.804418	0.80441	0.804402	0.804395	0.804387	0.80438	0.804372	0.804365	0.804358	0.80435	0.804343	0.804336	0.804328	0.804321	0.804314	0.804307	0.804299	0.804292	0.804285	0.804278	0.804271	0.804264	0.804257	0.80425	0.804243	0.804236	0.804229	0.804223	0.804216	0.804209	0.804202	0.804196	0.804189	0.804182	0.804176
0.804424	0.804416	0.804407	0.804399	0.804391	0.804383	0.804375	0.804367	0.804359	0.804351	0.804343	0.804335	0.804327	0.804319	0.804311	0.804303	0.804295	0.804287	0.804279	0.804272	0.804264	0.804256	0.804248	0.804241	0.804233	0.804225	0.804218	0.80421	0.804203	0.804195	0.804188	0.80418	0.804173	0.804166	0.804158	0.804151	0.804144	0.804136	0.804129	0.804122	0.804115	0.804108	0.804101	0.804093	0.804086	0.804079	0.804072	0.804065	0.804058	0.804052
0.804315	0.804306	0.804298	0.804289	0.804281	0.804272	0.804264	0.804256	0.804247	0.804239	0.804231	0.804222	0.804214	0.804206	0.804198	0.80419	0.804182	0.804174	0.804166	0.804157	0.804149	0.804142	0.804134	0.804126	0.804118	0.80411	0.804102	0.804094	0.804086	0.804079	0.804071	0.804063	0.804056	0.804048	0.80404	0.804033	0.804025	0.804018	0.80401	0.804003	0.803995	0.803988	0.80398	0.803973	0.803966	0.803958	0.803951	0.803944	0.803937	0.803929
0.804207	0.804198	0.804189	0.804181	0.804172	0.804163	0.804155	0.804146	0.804138	0.804129	0.80412	0.804112	0.804104	0.804095	0.804087	0.804078	0.80407	0.804062	0.804053	0.804045	0.804037	0.804029	0.80402	0.804012	0.804004	0.803996	0.803988	0.80398	0.803972	0.803964	0.803956	0.803948	0.80394	0.803932	0.803924	0.803916	0.803908	0.8039	0.803893	0.803885	0.803877	0.80387	0.803862	0.803854	0.803847	0.803839	0.803832	0.803824	0.803817	0.803809
0.8041	0.804091	0.804082	0.804073	0.804065	0.804056	0.804047	0.804038	0.804029	0.804021	0.804012	0.804003	0.803994	0.803986	0.803977	0.803968	0.80396	0.803951	0.803943	0.803934	0.803926	0.803917	0.803909	0.8039	0.803892	0.803884	0.803875	0.803867	0.803859	0.80385	0.803842	0.803834	0.803826	0.803818	0.803809	0.803801	0.803793	0.803785	0.803777	0.803769	0.803761	0.803753	0.803745	0.803737	0.80373	0.803722	0.803714	0.803706	0.803698	0.803691
0.803995	0.803986	0.803977	0.803968	0.803959	0.80395	0.803941	0.803932	0.803923	0.803914	0.803905	0.803896	0.803887	0.803878	0.803869	0.80386	0.803851	0.803842	0.803834	0.803825	0.803816	0.803808	0.803799	0.80379	0.803782	0.803773	0.803764	0.803756	0.803747	0.803739	0.80373	0.803722	0.803713	0.803705	0.803697	0.803688	0.80368	0.803672	0.803663	0.803655	0.803647	0.803639	0.80363	0.803622	0.803614	0.803606	0.803598	0.80359	0.803582	0.803574
0.803892	0.803882	0.803873	0.803864	0.803854	0.803845	0.803836	0.803827	0.803817	0.803808	0.803799	0.80379	0.803781	0.803771	0.803762	0.803753	0.803744	0.803735	0.803726	0.803717	0.803708	0.803699	0.80369	0.803682	0.803673	0.803664	0.803655	0.803646	0.803637	0.803629	0.80362	0.803611	0.803603	0.803594	0.803585	0.803577	0.803568	0.80356	0.803551	0.803542	0.803534	0.803526	0.803517	0.803509	0.8035	0.803492	0.803484	0.803475	0.803467	0.803459
0.80379	0.80378	0.80377	0.803761	0.803751	0.803742	0.803732	0.803723	0.803713	0.803704	0.803695	0.803685	0.803676	0.803667	0.803657	0.803648	0.803639	0.803629	0.80362	0.803611	0.803602	0.803593	0.803583	0.803574	0.803565	0.803556	0.803547	0.803538	0.803529	0.80352	0.803511	0.803502	0.803493	0.803484	0.803476	0.803467	0.803458	0.803449	0.80344	0.803432	0.803423	0.803414	0.803406	0.803397	0.803388	0.80338	0.803371	0.803363	0.803354	0.803346
0.803689	0.803679	0.803669	0.803659	0.80365	0.80364	0.80363	0.803621	0.803611	0.803601	0.803592	0.803582	0.803573	0.803563	0.803553	0.803544	0.803534	0.803525	0.803516	0.803506	0.803497	0.803487	0.803478	0.803469	0.803459	0.80345	0.803441	0.803432	0.803422	0.803413	0.803404	0.803395	0.803386	0.803376	0.803367	0.803358	0.803349	0.80334	0.803331	0.803322	0.803313	0.803304	0.803296	0.803287	0.803278	0.803269	0.80326	0.803251	0.803243	0.803234
0.803589	0.803579	0.803569	0.803559	0.803549	0.803539	0.80353	0.80352	0.80351	0.8035	0.80349	0.80348	0.803471	0.803461	0.803451	0.803441	0.803432	0.803422	0.803412	0.803403	0.803393	0.803384	0.803374	0.803364	0.803355	0.803345	0.803336	0.803326	0.803317	0.803308	0.803298	0.803289	0.803279	0.80327	0.803261	0.803251	0.803242	0.803233	0.803224	0.803215	0.803205	0.803196	0.803187	0.803178	0.803169	0.80316	0.803151	0.803142	0.803133	0.803124
0.803491	0.803481	0.803471	0.803461	0.80345	0.80344	0.80343	0.80342	0.80341	0.8034	0.80339	0.80338	0.80337	0.80336	0.80335	0.80334	0.80333	0.80332	0.803311	0.803301	0.803291	0.803281	0.803271	0.803262	0.803252	0.803242	0.803232	0.803223	0.803213	0.803203	0.803194	0.803184	0.803175	0.803165	0.803156	0.803146	0.803137	0.803127	0.803118	0.803108	0.803099	0.803089	0.80308	0.803071	0.803061	0.803052	0.803043	0.803034	0.803024	0.803015
0.803394	0.803384	0.803373	0.803363	0.803353	0.803342	0.803332	0.803322	0.803312	0.803301	0.803291	0.803281	0.803271	0.803261	0.80325	0.80324	0.80323	0.80322	0.80321	0.8032	0.80319	0.80318	0.80317	0.80316	0.80315	0.80314	0.80313	0.80312	0.803111	0.803101	0.803091	0.803081	0.803071	0.803062	0.803052	0.803042	0.803032	0.803023	0.803013	0.803003	0.802994	0.802984	0.802975	0.802965	0.802956	0.802946	0.802937	0.802927	0.802918	0.802908
0.803298	0.803288	0.803277	0.803267	0.803256	0.803246	0.803235	0.803225	0.803214	0.803204	0.803194	0.803183	0.803173	0.803162	0.803152	0.803142	0.803131	0.803121	0.803111	0.803101	0.80309	0.80308	0.80307	0.80306	0.80305	0.80304	0.80303	0.803019	0.803009	0.802999	0.802989	0.802979	0.802969	0.802959	0.802949	0.802939	0.80293	0.80292	0.80291	0.8029	0.80289	0.80288	0.802871	0.802861	0.802851	0.802841	0.802832	0.802822	0.802812	0.802803
0.803204	0.803193	0.803182	0.803172	0.803161	0.80315	0.80314	0.803129	0.803118	0.803108	0.803097	0.803087	0.803076	0.803066	0.803055	0.803044	0.803034	0.803024	0.803013	0.803003	0.802992	0.802982	0.802971	0.802961	0.802951	0.80294	0.80293	0.80292	0.80291	0.802899	0.802889	0.802879	0.802869	0.802859	0.802848	0.802838	0.802828	0.802818	0.802808	0.802798	0.802788	0.802778	0.802768	0.802758	0.802748	0.802738	0.802728	0.802718	0.802708	0.802699
0.803111	0.8031	0.803089	0.803078	0.803067	0.803056	0.803045	0.803034	0.803024	0.803013	0.803002	0.802991	0.802981	0.80297	0.802959	0.802948	0.802938	0.802927	0.802916	0.802906	0.802895	0.802885	0.802874	0.802864	0.802853	0.802843	0.802832	0.802822	0.802811	0.802801	0.80279	0.80278	0.802769	0.802759	0.802749	0.802738	0.802728	0.802718	0.802708	0.802697	0.802687	0.802677	0.802667	0.802656	0.802646	0.802636	0.802626	0.802616	0.802606	0.802596
0.803018	0.803007	0.802996	0.802985	0.802974	0.802963	0.802952	0.802941	0.80293	0.802919	0.802908	0.802897	0.802886	0.802875	0.802864	0.802854	0.802843	0.802832	0.802821	0.80281	0.8028	0.802789	0.802778	0.802767	0.802757	0.802746	0.802735	0.802725	0.802714	0.802703	0.802693	0.802682	0.802671	0.802661	0.80265	0.80264	0.802629	0.802619	0.802608	0.802598	0.802588	0.802577	0.802567	0.802556	0.802546	0.802536	0.802525	0.802515	0.802505	0.802495
0.802927	0.802916	0.802905	0.802894	0.802882	0.802871	0.80286	0.802849	0.802838	0.802826	0.802815	0.802804	0.802793	0.802782	0.802771	0.80276	0.802749	0.802738	0.802727	0.802716	0.802705	0.802694	0.802683	0.802672	0.802661	0.80265	0.80264	0.802629	0.802618	0.802607	0.802596	0.802586	0.802575	0.802564	0.802553	0.802543	0.802532	0.802521	0.802511	0.8025	0.802489	0.802479	0.802468	0.802458	0.802447	0.802436	0.802426	0.802415	0.802405	0.802395
0.802837	0.802826	0.802815	0.802803	0.802792	0.80278	0.802769	0.802758	0.802746	0.802735	0.802724	0.802712	0.802701	0.80269	0.802679	0.802668	0.802656	0.802645	0.802634	0.802623	0.802612	0.802601	0.802589	0.802578	0.802567	0.802556	0.802545	0.802534	0.802523	0.802512	0.802501	0.80249	0.802479	0.802468	0.802457	0.802447	0.802436	0.802425	0.802414	0.802403	0.802392	0.802382	0.802371	0.80236	0.802349	0.802339	0.802328	0.802317	0.802307	0.802296
0.802748	0.802737	0.802725	0.802714	0.802702	0.802691	0.802679	0.802668	0.802656	0.802645	0.802633	0.802622	0.80261	0.802599	0.802588	0.802576	0.802565	0.802553	0.802542	0.802531	0.802519	0.802508	0.802497	0.802486	0.802474	0.802463	0.802452	0.802441	0.80243	0.802418	0.802407	0.802396	0.802385	0.802374	0.802363	0.802352	0.802341	0.80233	0.802319	0.802308	0.802297	0.802286	0.802275	0.802264	0.802253	0.802242	0.802231	0.80222	0.802209	0.802199
0.802661	0.802649	0.802637	0.802626	0.802614	0.802602	0.80259	0.802579	0.802567	0.802555	0.802544	0.802532	0.802521	0.802509	0.802498	0.802486	0.802474	0.802463	0.802451	0.80244	0.802428	0.802417	0.802406	0.802394	0.802383	0.802371	0.80236	0.802349	0.802337	0.802326	0.802315	0.802303	0.802292	0.802281	0.802269	0.802258	0.802247	0.802236	0.802225	0.802213	0.802202	0.802191	0.80218	0.802169	0.802158	0.802147	0.802136	0.802124	0.802113	0.802102
0.802574	0.802562	0.80255	0.802538	0.802526	0.802515	0.802503	0.802491	0.802479	0.802467	0.802456	0.802444	0.802432	0.80242	0.802409	0.802397	0.802385	0.802373	0.802362	0.80235	0.802339	0.802327	0.802315	0.802304	0.802292	0.802281	0.802269	0.802257	0.802246	0.802234	0.802223	0.802211	0.8022	0.802189	0.802177	0.802166	0.802154	0.802143	0.802132	0.80212	0.802109	0.802098	0.802086	0.802075	0.802064	0.802052	0.802041	0.80203	0.802019	0.802008
0.802488	0.802476	0.802464	0.802452	0.80244	0.802428	0.802416	0.802404	0.802392	0.80238	0.802368	0.802356	0.802344	0.802333	0.802321	0.802309	0.802297	0.802285	0.802273	0.802261	0.80225	0.802238	0.802226	0.802214	0.802203	0.802191	0.802179	0.802168	0.802156	0.802144	0.802132	0.802121	0.802109	0.802098	0.802086	0.802074	0.802063	0.802051	0.80204	0.802028	0.802017	0.802005	0.801994	0.801982	0.801971	0.801959	0.801948	0.801937	0.801925	0.801914
0.802404	0.802391	0.802379	0.802367	0.802355	0.802343	0.80233	0.802318	0.802306	0.802294	0.802282	0.80227	0.802258	0.802246	0.802234	0.802222	0.80221	0.802198	0.802186	0.802174	0.802162	0.80215	0.802138	0.802126	0.802114	0.802102	0.802091	0.802079	0.802067	0.802055	0.802043	0.802031	0.80202	0.802008	0.801996	0.801984	0.801973	0.801961	0.801949	0.801937	0.801926	0.801914	0.801902	0.801891	0.801879	0.801868	0.801856	0.801844	0.801833	0.801821
0.80232	0.802307	0.802295	0.802283	0.80227	0.802258	0.802246	0.802234	0.802221	0.802209	0.802197	0.802185	0.802172	0.80216	0.802148	0.802136	0.802124	0.802112	0.802099	0.802087	0.802075	0.802063	0.802051	0.802039	0.802027	0.802015	0.802003	0.801991	0.801979	0.801967	0.801955	0.801943	0.801931	0.801919	0.801907	0.801895	0.801883	0.801871	0.80186	0.801848	0.801836	0.801824	0.801812	0.8018	0.801789	0.801777	0.801765	0.801753	0.801742	0.80173
0.802237	0.802225	0.802212	0.8022	0.802187	0.802175	0.802162	0.80215	0.802137	0.802125	0.802113	0.8021	0.802088	0.802076	0.802063	0.802051	0.802039	0.802026	0.802014	0.802002	0.80199	0.801977	0.801965	0.801953	0.801941	0.801928	0.801916	0.801904	0.801892	0.80188	0.801868	0.801856	0.801843	0.801831	0.801819	0.801807	0.801795	0.801783	0.801771	0.801759	0.801747	0.801735	0.801723	0.801711	0.801699	0.801687	0.801675	0.801664	0.801652	0.80164
0.802155	0.802143	0.80213	0.802117	0.802105	0.802092	0.80208	0.802067	0.802055	0.802042	0.802029	0.802017	0.802004	0.801992	0.801979	0.801967	0.801955	0.801942	0.80193	0.801917	0.801905	0.801892	0.80188	0.801868	0.801855	0.801843	0.801831	0.801818	0.801806	0.801794	0.801782	0.801769	0.801757	0.801745	0.801733	0.80172	0.801708	0.801696	0.801684	0.801672	0.801659	0.801647	0.801635	0.801623	0.801611	0.801599	0.801587	0.801575	0.801563	0.801551
0.802074	0.802062	0.802049	0.802036	0.802023	0.802011	0.801998	0.801985	0.801973	0.80196	0.801947	0.801935	0.801922	0.801909	0.801897	0.801884	0.801871	0.801859	0.801846	0.801834	0.801821	0.801809	0.801796	0.801784	0.801771	0.801759	0.801746	0.801734	0.801721	0.801709	0.801696	0.801684	0.801672	0.801659	0.801647	0.801634	0.801622	0.80161	0.801597	0.801585	0.801573	0.801561	0.801548	0.801536	0.801524	0.801512	0.801499	0.801487	0.801475	0.801463
0.801994	0.801981	0.801969	0.801956	0.801943	0.80193	0.801917	0.801904	0.801891	0.801879	0.801866	0.801853	0.80184	0.801828	0.801815	0.801802	0.801789	0.801777	0.801764	0.801751	0.801738	0.801726	0.801713	0.801701	0.801688	0.801675	0.801663	0.80165	0.801637	0.801625	0.801612	0.8016	0.801587	0.801575	0.801562	0.80155	0.801537	0.801525	0.801512	0.8015	0.801487	0.801475	0.801462	0.80145	0.801438	0.801425	0.801413	0.8014	0.801388	0.801376
0.801915	0.801902	0.801889	0.801876	0.801863	0.80185	0.801837	0.801824	0.801811	0.801798	0.801785	0.801773	0.80176	0.801747	0.801734	0.801721	0.801708	0.801695	0.801682	0.80167	0.801657	0.801644	0.801631	0.801618	0.801606	0.801593	0.80158	0.801567	0.801555	0.801542	0.801529	0.801516	0.801504	0.801491	0.801478	0.801466	0.801453	0.801441	0.801428	0.801415	0.801403	0.80139	0.801378	0.801365	0.801352	0.80134	0.801327	0.801315	0.801302	0.80129
0.801837	0.801824	0.801811	0.801798	0.801785	0.801771	0.801758	0.801745	0.801732	0.801719	0.801706	0.801693	0.80168	0.801667	0.801654	0.801641	0.801628	0.801615	0.801602	0.801589	0.801576	0.801563	0.80155	0.801537	0.801524	0.801511	0.801498	0.801486	0.801473	0.80146	0.801447	0.801434	0.801421	0.801408	0.801396	0.801383	0.80137	0.801357	0.801345	0.801332	0.801319	0.801306	0.801294	0.801281	0.801268	0.801256	0.801243	0.80123	0.801218	0.801205
0.80176	0.801746	0.801733	0.80172	0.801707	0.801693	0.80168	0.801667	0.801654	0.801641	0.801627	0.801614	0.801601	0.801588	0.801575	0.801562	0.801548	0.801535	0.801522	0.801509	0.801496	0.801483	0.80147	0.801457	0.801444	0.801431	0.801418	0.801405	0.801392	0.801379	0.801366	0.801353	0.80134	0.801327	0.801314	0.801301	0.801288	0.801275	0.801262	0.801249	0.801237	0.801224	0.801211	0.801198	0.801185	0.801172	0.80116	0.801147	0.801134	0.801121
0.801683	0.80167	0.801656	0.801643	0.80163	0.801616	0.801603	0.80159	0.801576	0.801563	0.80155	0.801536	0.801523	0.80151	0.801496	0.801483	0.80147	0.801457	0.801443	0.80143	0.801417	0.801404	0.801391	0.801377	0.801364	0.801351	0.801338	0.801325	0.801312	0.801299	0.801285	0.801272	0.801259	0.801246	0.801233	0.80122	0.801207	0.801194	0.801181	0.801168	0.801155	0.801142	0.801129	0.801116	0.801103	0.80109	0.801077	0.801064	0.801051	0.801038
0.801608	0.801594	0.801581	0.801567	0.801554	0.80154	0.801527	0.801513	0.8015	0.801486	0.801473	0.801459	0.801446	0.801433	0.801419	0.801406	0.801392	0.801379	0.801366	0.801352	0.801339	0.801326	0.801312	0.801299	0.801286	0.801272	0.801259	0.801246	0.801233	0.801219	0.801206	0.801193	0.80118	0.801166	0.801153	0.80114	0.801127	0.801114	0.8011	0.801087	0.801074	0.801061	0.801048	0.801035	0.801022	0.801009	0.800996	0.800983	0.800969	0.800956
0.801533	0.801519	0.801506	0.801492	0.801478	0.801465	0.801451	0.801438	0.801424	0.80141	0.801397	0.801383	0.80137	0.801356	0.801343	0.801329	0.801316	0.801302	0.801289	0.801275	0.801262	0.801248	0.801235	0.801221	0.801208	0.801195	0.801181	0.801168	0.801154	0.801141	0.801128	0.801114	0.801101	0.801088	0.801074	0.801061	0.801048	0.801034	0.801021	0.801008	0.800994	0.800981	0.800968	0.800955	0.800941	0.800928	0.800915	0.800902	0.800889	0.800875
0.801459	0.801445	0.801431	0.801418	0.801404	0.80139	0.801376	0.801363	0.801349	0.801335	0.801322	0.801308	0.801294	0.801281	0.801267	0.801253	0.80124	0.801226	0.801212	0.801199	0.801185	0.801172	0.801158	0.801145	0.801131	0.801118	0.801104	0.80109	0.801077	0.801063	0.80105	0.801036	0.801023	0.80101	0.800996	0.800983	0.800969	0.800956	0.800942	0.800929	0.800916	0.800902	0.800889	0.800875	0.800862	0.800849	0.800835	0.800822	0.800809	0.800795
0.801386	0.801372	0.801358	0.801344	0.80133	0.801316	0.801302	0.801289	0.801275	0.801261	0.801247	0.801233	0.80122	0.801206	0.801192	0.801178	0.801165	0.801151	0.801137	0.801123	0.80111	0.801096	0.801082	0.801069	0.801055	0.801041	0.801028	0.801014	0.801	0.800987	0.800973	0.80096	0.800946	0.800932	0.800919	0.800905	0.800892	0.800878	0.800865	0.800851	0.800838	0.800824	0.800811	0.800797	0.800784	0.80077	0.800757	0.800743	0.80073	0.800716
0.801313	0.801299	0.801285	0.801271	0.801257	0.801243	0.801229	0.801215	0.801202	0.801188	0.801174	0.80116	0.801146	0.801132	0.801118	0.801104	0.80109	0.801077	0.801063	0.801049	0.801035	0.801021	0.801007	0.800994	0.80098	0.800966	0.800952	0.800939	0.800925	0.800911	0.800897	0.800884	0.80087	0.800856	0.800842	0.800829	0.800815	0.800801	0.800788	0.800774	0.80076	0.800747	0.800733	0.80072	0.800706	0.800692	0.800679	0.800665	0.800652	0.800638
0.801242	0.801227	0.801213	0.801199	0.801185	0.801171	0.801157	0.801143	0.801129	0.801115	0.801101	0.801087	0.801073	0.801059	0.801045	0.801031	0.801017	0.801003	0.800989	0.800975	0.800961	0.800947	0.800933	0.800919	0.800906	0.800892	0.800878	0.800864	0.80085	0.800836	0.800822	0.800808	0.800795	0.800781	0.800767	0.800753	0.800739	0.800726	0.800712	0.800698	0.800684	0.80067	0.800657	0.800643	0.800629	0.800616	0.800602	0.800588	0.800574	0.800561
0.801171	0.801156	0.801142	0.801128	0.801114	0.8011	0.801086	0.801071	0.801057	0.801043	0.801029	0.801015	0.801001	0.800987	0.800972	0.800958	0.800944	0.80093	0.800916	0.800902	0.800888	0.800874	0.80086	0.800846	0.800832	0.800818	0.800804	0.80079	0.800776	0.800762	0.800748	0.800734	0.80072	0.800706	0.800692	0.800678	0.800664	0.800651	0.800637	0.800623	0.800609	0.800595	0.800581	0.800567	0.800553	0.80054	0.800526	0.800512	0.800498	0.800484
0.8011	0.801086	0.801072	0.801058	0.801043	0.801029	0.801015	0.801	0.800986	0.800972	0.800958	0.800943	0.800929	0.800915	0.800901	0.800887	0.800872	0.800858	0.800844	0.80083	0.800816	0.800802	0.800787	0.800773	0.800759	0.800745	0.800731	0.800717	0.800703	0.800689	0.800675	0.800661	0.800646	0.800632	0.800618	0.800604	0.80059	0.800576	0.800562	0.800548	0.800534	0.80052	0.800506	0.800492	0.800478	0.800464	0.800451	0.800437	0.800423	0.800409
0.801031	0.801017	0.801002	0.800988	0.800973	0.800959	0.800945	0.80093	0.800916	0.800902	0.800887	0.800873	0.800859	0.800844	0.80083	0.800816	0.800801	0.800787	0.800773	0.800758	0.800744	0.80073	0.800716	0.800701	0.800687	0.800673	0.800659	0.800645	0.80063	0.800616	0.800602	0.800588	0.800574	0.800559	0.800545	0.800531	0.800517	0.800503	0.800489	0.800475	0.800461	0.800446	0.800432	0.800418	0.800404	0.80039	0.800376	0.800362	0.800348	0.800334
0.800962	0.800948	0.800933	0.800919	0.800904	0.80089	0.800875	0.800861	0.800846	0.800832	0.800818	0.800803	0.800789	0.800774	0.80076	0.800745	0.800731	0.800717	0.800702	0.800688	0.800673	0.800659	0.800645	0.80063	0.800616	0.800602	0.800587	0.800573	0.800559	0.800544	0.80053	0.800516	0.800502	0.800487	0.800473	0.800459	0.800445	0.80043	0.800416	0.800402	0.800388	0.800373	0.800359	0.800345	0.800331	0.800317	0.800303	0.800288	0.800274	0.80026
0.800894	0.80088	0.800865	0.800851	0.800836	0.800821	0.800807	0.800792	0.800778	0.800763	0.800749	0.800734	0.800719	0.800705	0.80069	0.800676	0.800661	0.800647	0.800632	0.800618	0.800603	0.800589	0.800574	0.80056	0.800546	0.800531	0.800517	0.800502	0.800488	0.800473	0.800459	0.800445	0.80043	0.800416	0.800402	0.800387	0.800373	0.800358	0.800344	0.80033	0.800315	0.800301	0.800287	0.800273	0.800258	0.800244	0.80023	0.800215	0.800201	0.800187
0.800827	0.800812	0.800798	0.800783	0.800768	0.800754	0.800739	0.800724	0.80071	0.800695	0.80068	0.800666	0.800651	0.800636	0.800622	0.800607	0.800592	0.800578	0.800563	0.800549	0.800534	0.80052	0.800505	0.80049	0.800476	0.800461	0.800447	0.800432	0.800418	0.800403	0.800389	0.800374	0.80036	0.800345	0.800331	0.800316	0.800302	0.800287	0.800273	0.800259	0.800244	0.80023	0.800215	0.800201	0.800186	0.800172	0.800158	0.800143	0.800129	0.800115
0.80076	0.800746	0.800731	0.800716	0.800701	0.800686	0.800672	0.800657	0.800642	0.800627	0.800613	0.800598	0.800583	0.800568	0.800554	0.800539	0.800524	0.80051	0.800495	0.80048	0.800466	0.800451	0.800436	0.800422	0.800407	0.800392	0.800378	0.800363	0.800348	0.800334	0.800319	0.800305	0.80029	0.800275	0.800261	0.800246	0.800232	0.800217	0.800203	0.800188	0.800174	0.800159	0.800144	0.80013	0.800115	0.800101	0.800086	0.800072	0.800058	0.800043
0.800695	0.80068	0.800665	0.80065	0.800635	0.80062	0.800605	0.80059	0.800575	0.800561	0.800546	0.800531	0.800516	0.800501	0.800486	0.800472	0.800457	0.800442	0.800427	0.800412	0.800398	0.800383	0.800368	0.800353	0.800339	0.800324	0.800309	0.800294	0.80028	0.800265	0.80025	0.800236	0.800221	0.800206	0.800192	0.800177	0.800162	0.800148	0.800133	0.800118	0.800104	0.800089	0.800074	0.80006	0.800045	0.800031	0.800016	0.800001	0.799987	0.799972
0.800629	0.800614	0.800599	0.800584	0.800569	0.800554	0.800539	0.800524	0.800509	0.800495	0.80048	0.800465	0.80045	0.800435	0.80042	0.800405	0.80039	0.800375	0.80036	0.800345	0.800331	0.800316	0.800301	0.800286	0.800271	0.800256	0.800241	0.800227	0.800212	0.800197	0.800182	0.800167	0.800153	0.800138	0.800123	0.800108	0.800094	0.800079	0.800064	0.800049	0.800035	0.80002	0.800005	0.79999	0.799976	0.799961	0.799946	0.799932	0.799917	0.799902
0.800565	0.80055	0.800534	0.800519	0.800504	0.800489	0.800474	0.800459	0.800444	0.800429	0.800414	0.800399	0.800384	0.800369	0.800354	0.800339	0.800324	0.800309	0.800294	0.800279	0.800264	0.800249	0.800234	0.800219	0.800204	0.800189	0.800174	0.80016	0.800145	0.80013	0.800115	0.8001	0.800085	0.80007	0.800055	0.80004	0.800026	0.800011	0.799996	0.799981	0.799966	0.799951	0.799937	0.799922	0.799907	0.799892	0.799877	0.799863	0.799848	0.799833
0.800501	0.800486	0.80047	0.800455	0.80044	0.800425	0.80041	0.800395	0.800379	0.800364	0.800349	0.800334	0.800319	0.800304	0.800289	0.800274	0.800259	0.800244	0.800228	0.800213	0.800198	0.800183	0.800168	0.800153	0.800138	0.800123	0.800108	0.800093	0.800078	0.800063	0.800048	0.800033	0.800018	0.800003	0.799988	0.799973	0.799958	0.799943	0.799928	0.799913	0.799899	0.799884	0.799869	0.799854	0.799839	0.799824	0.799809	0.799794	0.799779	0.799764
0.800437	0.800422	0.800407	0.800392	0.800376	0.800361	0.800346	0.800331	0.800315	0.8003	0.800285	0.80027	0.800255	0.800239	0.800224	0.800209	0.800194	0.800179	0.800164	0.800148	0.800133	0.800118	0.800103	0.800088	0.800073	0.800058	0.800042	0.800027	0.800012	0.799997	0.799982	0.799967	0.799952	0.799937	0.799922	0.799907	0.799892	0.799877	0.799862	0.799847	0.799832	0.799817	0.799802	0.799787	0.799772	0.799757	0.799742	0.799727	0.799712	0.799697
0.800375	0.800359	0.800344	0.800329	0.800313	0.800298	0.800283	0.800267	0.800252	0.800237	0.800221	0.800206	0.800191	0.800176	0.80016	0.800145	0.80013	0.800114	0.800099	0.800084	0.800069	0.800054	0.800038	0.800023	0.800008	0.799993	0.799977	0.799962	0.799947	0.799932	0.799917	0.799902	0.799886	0.799871	0.799856	0.799841	0.799826	0.799811	0.799796	0.79978	0.799765	0.79975	0.799735	0.79972	0.799705	0.79969	0.799675	0.79966	0.799645	0.79963
0.800313	0.800297	0.800282	0.800266	0.800251	0.800235	0.80022	0.800205	0.800189	0.800174	0.800158	0.800143	0.800128	0.800112	0.800097	0.800082	0.800066	0.800051	0.800036	0.80002	0.800005	0.79999	0.799974	0.799959	0.799944	0.799928	0.799913	0.799898	0.799883	0.799867	0.799852	0.799837	0.799822	0.799806	0.799791	0.799776	0.799761	0.799745	0.79973	0.799715	0.7997	0.799685	0.799669	0.799654	0.799639	0.799624	0.799609	0.799593	0.799578	0.799563
0.800251	0.800236	0.80022	0.800205	0.800189	0.800174	0.800158	0.800143	0.800127	0.800112	0.800096	0.800081	0.800065	0.80005	0.800034	0.800019	0.800003	0.799988	0.799973	0.799957	0.799942	0.799926	0.799911	0.799896	0.79988	0.799865	0.799849	0.799834	0.799819	0.799803	0.799788	0.799773	0.799757	0.799742	0.799727	0.799711	0.799696	0.799681	0.799665	0.79965	0.799635	0.79962	0.799604	0.799589	0.799574	0.799558	0.799543	0.799528	0.799513	0.799497
0.80019	0.800175	0.800159	0.800143	0.800128	0.800112	0.800097	0.800081	0.800066	0.80005	0.800035	0.800019	0.800003	0.799988	0.799972	0.799957	0.799941	0.799926	0.79991	0.799895	0.799879	0.799864	0.799848	0.799833	0.799817	0.799802	0.799786	0.799771	0.799756	0.79974	0.799725	0.799709	0.799694	0.799678	0.799663	0.799648	0.799632	0.799617	0.799601	0.799586	0.799571	0.799555	0.79954	0.799524	0.799509	0.799494	0.799478	0.799463	0.799448	0.799432
0.80013	0.800114	0.800099	0.800083	0.800067	0.800052	0.800036	0.80002	0.800005	0.799989	0.799973	0.799958	0.799942	0.799927	0.799911	0.799895	0.79988	0.799864	0.799849	0.799833	0.799817	0.799802	0.799786	0.799771	0.799755	0.79974	0.799724	0.799708	0.799693	0.799677	0.799662	0.799646	0.799631	0.799615	0.7996	0.799584	0.799569	0.799553	0.799538	0.799522	0.799507	0.799492	0.799476	0.799461	0.799445	0.79943	0.799414	0.799399	0.799383	0.799368
0.80007	0.800055	0.800039	0.800023	0.800007	0.799992	0.799976	0.79996	0.799944	0.799929	0.799913	0.799897	0.799882	0.799866	0.79985	0.799834	0.799819	0.799803	0.799787	0.799772	0.799756	0.79974	0.799725	0.799709	0.799694	0.799678	0.799662	0.799647	0.799631	0.799615	0.7996	0.799584	0.799569	0.799553	0.799537	0.799522	0.799506	0.799491	0.799475	0.79946	0.799444	0.799428	0.799413	0.799397	0.799382	0.799366	0.799351	0.799335	0.79932	0.799304
0.800011	0.799995	0.79998	0.799964	0.799948	0.799932	0.799916	0.7999	0.799885	0.799869	0.799853	0.799837	0.799821	0.799806	0.79979	0.799774	0.799758	0.799743	0.799727	0.799711	0.799695	0.79968	0.799664	0.799648	0.799633	0.799617	0.799601	0.799585	0.79957	0.799554	0.799538	0.799523	0.799507	0.799491	0.799476	0.79946	0.799444	0.799429	0.799413	0.799397	0.799382	0.799366	0.79935	0.799335	0.799319	0.799304	0.799288	0.799272	0.799257	0.799241
0.799953	0.799937	0.799921	0.799905	0.799889	0.799873	0.799857	0.799841	0.799826	0.79981	0.799794	0.799778	0.799762	0.799746	0.79973	0.799714	0.799699	0.799683	0.799667	0.799651	0.799635	0.79962	0.799604	0.799588	0.799572	0.799556	0.799541	0.799525	0.799509	0.799493	0.799477	0.799462	0.799446	0.79943	0.799414	0.799399	0.799383	0.799367	0.799351	0.799336	0.79932	0.799304	0.799289	0.799273	0.799257	0.799242	0.799226	0.79921	0.799195	0.799179
0.799895	0.799879	0.799863	0.799847	0.799831	0.799815	0.799799	0.799783	0.799767	0.799751	0.799735	0.799719	0.799703	0.799687	0.799671	0.799655	0.799639	0.799624	0.799608	0.799592	0.799576	0.79956	0.799544	0.799528	0.799512	0.799496	0.799481	0.799465	0.799449	0.799433	0.799417	0.799401	0.799385	0.79937	0.799354	0.799338	0.799322	0.799306	0.799291	0.799275	0.799259	0.799243	0.799227	0.799212	0.799196	0.79918	0.799164	0.799149	0.799133	0.799117
0.799837	0.799821	0.799805	0.799789	0.799773	0.799757	0.799741	0.799725	0.799709	0.799693	0.799677	0.799661	0.799645	0.799629	0.799613	0.799597	0.799581	0.799565	0.799549	0.799533	0.799517	0.799501	0.799485	0.799469	0.799453	0.799437	0.799421	0.799405	0.799389	0.799373	0.799357	0.799342	0.799326	0.79931	0.799294	0.799278	0.799262	0.799246	0.79923	0.799214	0.799198	0.799183	0.799167	0.799151	0.799135	0.799119	0.799103	0.799088	0.799072	0.799056
0.79978	0.799764	0.799748	0.799732	0.799716	0.7997	0.799684	0.799668	0.799651	0.799635	0.799619	0.799603	0.799587	0.799571	0.799555	0.799539	0.799523	0.799507	0.799491	0.799475	0.799459	0.799443	0.799426	0.79941	0.799394	0.799378	0.799362	0.799346	0.79933	0.799314	0.799298	0.799282	0.799266	0.79925	0.799234	0.799218	0.799202	0.799186	0.799171	0.799155	0.799139	0.799123	0.799107	0.799091	0.799075	0.799059	0.799043	0.799027	0.799011	0.798995
0.799724	0.799708	0.799692	0.799675	0.799659	0.799643	0.799627	0.799611	0.799595	0.799578	0.799562	0.799546	0.79953	0.799514	0.799498	0.799481	0.799465	0.799449	0.799433	0.799417	0.799401	0.799385	0.799369	0.799352	0.799336	0.79932	0.799304	0.799288	0.799272	0.799256	0.79924	0.799224	0.799208	0.799192	0.799176	0.79916	0.799143	0.799127	0.799111	0.799095	0.799079	0.799063	0.799047	0.799031	0.799015	0.798999	0.798983	0.798967	0.798951	0.798935
0.799668	0.799652	0.799636	0.799619	0.799603	0.799587	0.799571	0.799554	0.799538	0.799522	0.799506	0.799489	0.799473	0.799457	0.799441	0.799425	0.799408	0.799392	0.799376	0.79936	0.799344	0.799327	0.799311	0.799295	0.799279	0.799263	0.799246	0.79923	0.799214	0.799198	0.799182	0.799166	0.79915	0.799133	0.799117	0.799101	0.799085	0.799069	0.799053	0.799037	0.799021	0.799005	0.798988	0.798972	0.798956	0.79894	0.798924	0.798908	0.798892	0.798876
0.799613	0.799597	0.79958	0.799564	0.799548	0.799531	0.799515	0.799499	0.799482	0.799466	0.79945	0.799433	0.799417	0.799401	0.799385	0.799368	0.799352	0.799336	0.799319	0.799303	0.799287	0.799271	0.799254	0.799238	0.799222	0.799206	0.799189	0.799173	0.799157	0.799141	0.799124	0.799108	0.799092	0.799076	0.79906	0.799043	0.799027	0.799011	0.798995	0.798979	0.798963	0.798946	0.79893	0.798914	0.798898	0.798882	0.798866	0.798849	0.798833	0.798817
0.799558	0.799542	0.799525	0.799509	0.799493	0.799476	0.79946	0.799443	0.799427	0.799411	0.799394	0.799378	0.799362	0.799345	0.799329	0.799312	0.799296	0.79928	0.799263	0.799247	0.799231	0.799214	0.799198	0.799182	0.799165	0.799149	0.799133	0.799116	0.7991	0.799084	0.799068	0.799051	0.799035	0.799019	0.799003	0.798986	0.79897	0.798954	0.798937	0.798921	0.798905	0.798889	0.798873	0.798856	0.79884	0.798824	0.798808	0.798791	0.798775	0.798759
0.799504	0.799487	0.799471	0.799455	0.799438	0.799422	0.799405	0.799389	0.799372	0.799356	0.799339	0.799323	0.799306	0.79929	0.799274	0.799257	0.799241	0.799224	0.799208	0.799192	0.799175	0.799159	0.799142	0.799126	0.79911	0.799093	0.799077	0.79906	0.799044	0.799028	0.799011	0.798995	0.798979	0.798962	0.798946	0.79893	0.798913	0.798897	0.798881	0.798864	0.798848	0.798832	0.798815	0.798799	0.798783	0.798766	0.79875	0.798734	0.798718	0.798701
0.79945	0.799434	0.799417	0.799401	0.799384	0.799368	0.799351	0.799334	0.799318	0.799301	0.799285	0.799268	0.799252	0.799235	0.799219	0.799202	0.799186	0.799169	0.799153	0.799136	0.79912	0.799104	0.799087	0.799071	0.799054	0.799038	0.799021	0.799005	0.798988	0.798972	0.798956	0.798939	0.798923	0.798906	0.79889	0.798873	0.798857	0.798841	0.798824	0.798808	0.798792	0.798775	0.798759	0.798742	0.798726	0.79871	0.798693	0.798677	0.798661	0.798644
0.799397	0.79938	0.799364	0.799347	0.799331	0.799314	0.799297	0.799281	0.799264	0.799248	0.799231	0.799214	0.799198	0.799181	0.799165	0.799148	0.799132	0.799115	0.799099	0.799082	0.799065	0.799049	0.799032	0.799016	0.798999	0.798983	0.798966	0.79895	0.798933	0.798917	0.7989	0.798884	0.798867	0.798851	0.798834	0.798818	0.798801	0.798785	0.798769	0.798752	0.798736	0.798719	0.798703	0.798686	0.79867	0.798653	0.798637	0.798621	0.798604	0.798588
0.799344	0.799328	0.799311	0.799294	0.799278	0.799261	0.799244	0.799228	0.799211	0.799194	0.799178	0.799161	0.799144	0.799128	0.799111	0.799094	0.799078	0.799061	0.799045	0.799028	0.799011	0.798995	0.798978	0.798962	0.798945	0.798928	0.798912	0.798895	0.798879	0.798862	0.798846	0.798829	0.798813	0.798796	0.798779	0.798763	0.798746	0.79873	0.798713	0.798697	0.79868	0.798664	0.798647	0.798631	0.798614	0.798598	0.798581	0.798565	0.798548	0.798532
0.799292	0.799275	0.799258	0.799242	0.799225	0.799208	0.799192	0.799175	0.799158	0.799141	0.799125	0.799108	0.799091	0.799075	0.799058	0.799041	0.799025	0.799008	0.798991	0.798975	0.798958	0.798941	0.798925	0.798908	0.798891	0.798875	0.798858	0.798841	0.798825	0.798808	0.798791	0.798775	0.798758	0.798742	0.798725	0.798708	0.798692	0.798675	0.798659	0.798642	0.798625	0.798609	0.798592	0.798576	0.798559	0.798543	0.798526	0.798509	0.798493	0.798476
0.79924	0.799223	0.799207	0.79919	0.799173	0.799156	0.799139	0.799123	0.799106	0.799089	0.799072	0.799056	0.799039	0.799022	0.799005	0.798988	0.798972	0.798955	0.798938	0.798922	0.798905	0.798888	0.798871	0.798855	0.798838	0.798821	0.798805	0.798788	0.798771	0.798754	0.798738	0.798721	0.798704	0.798688	0.798671	0.798654	0.798638	0.798621	0.798604	0.798588	0.798571	0.798554	0.798538	0.798521	0.798505	0.798488	0.798471	0.798455	0.798438	0.798421
0.799189	0.799172	0.799155	0.799138	0.799121	0.799105	0.799088	0.799071	0.799054	0.799037	0.79902	0.799004	0.798987	0.79897	0.798953	0.798936	0.798919	0.798903	0.798886	0.798869	0.798852	0.798835	0.798819	0.798802	0.798785	0.798768	0.798752	0.798735	0.798718	0.798701	0.798685	0.798668	0.798651	0.798634	0.798618	0.798601	0.798584	0.798567	0.798551	0.798534	0.798517	0.798501	0.798484	0.798467	0.798451	0.798434	0.798417	0.7984	0.798384	0.798367
0.799138	0.799121	0.799104	0.799087	0.79907	0.799053	0.799036	0.79902	0.799003	0.798986	0.798969	0.798952	0.798935	0.798918	0.798901	0.798884	0.798868	0.798851	0.798834	0.798817	0.7988	0.798783	0.798766	0.79875	0.798733	0.798716	0.798699	0.798682	0.798666	0.798649	0.798632	0.798615	0.798598	0.798581	0.798565	0.798548	0.798531	0.798514	0.798498	0.798481	0.798464	0.798447	0.79843	0.798414	0.798397	0.79838	0.798363	0.798347	0.79833	0.798313
0.799088	0.799071	0.799054	0.799037	0.79902	0.799003	0.798986	0.798969	0.798952	0.798935	0.798918	0.798901	0.798884	0.798867	0.79885	0.798833	0.798816	0.798799	0.798782	0.798766	0.798749	0.798732	0.798715	0.798698	0.798681	0.798664	0.798647	0.79863	0.798613	0.798597	0.79858	0.798563	0.798546	0.798529	0.798512	0.798495	0.798479	0.798462	0.798445	0.798428	0.798411	0.798394	0.798378	0.798361	0.798344	0.798327	0.79831	0.798294	0.798277	0.79826
0.799038	0.799021	0.799004	0.798986	0.798969	0.798952	0.798935	0.798918	0.798901	0.798884	0.798867	0.79885	0.798833	0.798816	0.798799	0.798782	0.798765	0.798748	0.798731	0.798714	0.798697	0.798681	0.798664	0.798647	0.79863	0.798613	0.798596	0.798579	0.798562	0.798545	0.798528	0.798511	0.798494	0.798477	0.79846	0.798443	0.798426	0.79841	0.798393	0.798376	0.798359	0.798342	0.798325	0.798308	0.798291	0.798275	0.798258	0.798241	0.798224	0.798207
0.798988	0.798971	0.798954	0.798937	0.79892	0.798903	0.798886	0.798868	0.798851	0.798834	0.798817	0.7988	0.798783	0.798766	0.798749	0.798732	0.798715	0.798698	0.798681	0.798664	0.798647	0.79863	0.798613	0.798596	0.798579	0.798562	0.798545	0.798528	0.798511	0.798494	0.798477	0.79846	0.798443	0.798426	0.798409	0.798392	0.798375	0.798358	0.798341	0.798324	0.798307	0.79829	0.798273	0.798256	0.798239	0.798222	0.798205	0.798189	0.798172	0.798155
0.798939	0.798922	0.798905	0.798888	0.79887	0.798853	0.798836	0.798819	0.798802	0.798785	0.798768	0.798751	0.798733	0.798716	0.798699	0.798682	0.798665	0.798648	0.798631	0.798614	0.798597	0.79858	0.798562	0.798545	0.798528	0.798511	0.798494	0.798477	0.79846	0.798443	0.798426	0.798409	0.798392	0.798375	0.798358	0.798341	0.798324	0.798307	0.79829	0.798273	0.798256	0.798239	0.798222	0.798205	0.798188	0.798171	0.798154	0.798137	0.79812	0.798103
0.79889	0.798873	0.798856	0.798839	0.798822	0.798804	0.798787	0.79877	0.798753	0.798736	0.798718	0.798701	0.798684	0.798667	0.79865	0.798633	0.798616	0.798598	0.798581	0.798564	0.798547	0.79853	0.798513	0.798496	0.798478	0.798461	0.798444	0.798427	0.79841	0.798393	0.798376	0.798359	0.798342	0.798324	0.798307	0.79829	0.798273	0.798256	0.798239	0.798222	0.798205	0.798188	0.798171	0.798154	0.798137	0.79812	0.798103	0.798086	0.798069	0.798051
0.798842	0.798825	0.798808	0.79879	0.798773	0.798756	0.798739	0.798721	0.798704	0.798687	0.79867	0.798653	0.798635	0.798618	0.798601	0.798584	0.798566	0.798549	0.798532	0.798515	0.798498	0.79848	0.798463	0.798446	0.798429	0.798412	0.798395	0.798377	0.79836	0.798343	0.798326	0.798309	0.798292	0.798274	0.798257	0.79824	0.798223	0.798206	0.798189	0.798172	0.798154	0.798137	0.79812	0.798103	0.798086	0.798069	0.798052	0.798035	0.798018	0.798001
0.798795	0.798777	0.79876	0.798743	0.798725	0.798708	0.798691	0.798673	0.798656	0.798639	0.798621	0.798604	0.798587	0.79857	0.798552	0.798535	0.798518	0.798501	0.798483	0.798466	0.798449	0.798432	0.798414	0.798397	0.79838	0.798363	0.798345	0.798328	0.798311	0.798294	0.798277	0.798259	0.798242	0.798225	0.798208	0.79819	0.798173	0.798156	0.798139	0.798122	0.798105	0.798087	0.79807	0.798053	0.798036	0.798019	0.798002	0.797984	0.797967	0.79795
0.798747	0.79873	0.798712	0.798695	0.798678	0.79866	0.798643	0.798626	0.798608	0.798591	0.798574	0.798556	0.798539	0.798522	0.798504	0.798487	0.79847	0.798452	0.798435	0.798418	0.7984	0.798383	0.798366	0.798349	0.798331	0.798314	0.798297	0.798279	0.798262	0.798245	0.798228	0.79821	0.798193	0.798176	0.798159	0.798141	0.798124	0.798107	0.79809	0.798072	0.798055	0.798038	0.798021	0.798003	0.797986	0.797969	0.797952	0.797935	0.797917	0.7979
[truncated: 1,951 more columns]

## Sheet: F2b(ii)
0.805281	0.805302	0.805324	0.805346	0.805369	0.805392	0.805416	0.805441	0.805466	0.805491	0.805517	0.805544	0.805571	0.805599	0.805628	0.805657	0.805686	0.805717	0.805748	0.805779	0.805812	0.805845	0.805878	0.805913	0.805948	0.805984	0.80602	0.806057	0.806096	0.806134	0.806174	0.806215	0.806256	0.806298	0.806341	0.806385	0.80643	0.806476	0.806523	0.806571	0.806619	0.806669	0.80672	0.806771	0.806824	0.806878	0.806933	0.806989	0.807047	0.807105
0.805507	0.805529	0.805551	0.805573	0.805596	0.805619	0.805643	0.805668	0.805693	0.805718	0.805744	0.805771	0.805798	0.805826	0.805855	0.805884	0.805913	0.805943	0.805974	0.806006	0.806038	0.806071	0.806104	0.806139	0.806174	0.806209	0.806246	0.806283	0.806321	0.806359	0.806399	0.806439	0.80648	0.806522	0.806565	0.806608	0.806653	0.806698	0.806745	0.806792	0.80684	0.80689	0.80694	0.806991	0.807043	0.807097	0.807151	0.807207	0.807264	0.807322
0.805726	0.805748	0.80577	0.805792	0.805815	0.805839	0.805863	0.805887	0.805912	0.805938	0.805964	0.80599	0.806017	0.806045	0.806074	0.806103	0.806132	0.806162	0.806193	0.806224	0.806256	0.806289	0.806323	0.806357	0.806391	0.806427	0.806463	0.8065	0.806538	0.806576	0.806615	0.806655	0.806696	0.806738	0.80678	0.806823	0.806868	0.806913	0.806959	0.807005	0.807053	0.807102	0.807152	0.807203	0.807254	0.807307	0.807361	0.807416	0.807472	0.80753
0.805938	0.80596	0.805982	0.806004	0.806027	0.806051	0.806074	0.806099	0.806124	0.806149	0.806175	0.806202	0.806229	0.806257	0.806285	0.806314	0.806343	0.806373	0.806404	0.806435	0.806467	0.8065	0.806533	0.806567	0.806602	0.806637	0.806673	0.806709	0.806747	0.806785	0.806824	0.806864	0.806904	0.806945	0.806987	0.80703	0.807074	0.807119	0.807164	0.807211	0.807258	0.807306	0.807356	0.807406	0.807457	0.80751	0.807563	0.807617	0.807673	0.807729
0.806143	0.806164	0.806186	0.806209	0.806232	0.806255	0.806279	0.806304	0.806329	0.806354	0.80638	0.806406	0.806434	0.806461	0.806489	0.806518	0.806547	0.806577	0.806608	0.806639	0.806671	0.806703	0.806736	0.80677	0.806804	0.806839	0.806875	0.806911	0.806949	0.806986	0.807025	0.807064	0.807105	0.807145	0.807187	0.80723	0.807273	0.807317	0.807363	0.807409	0.807456	0.807503	0.807552	0.807602	0.807653	0.807704	0.807757	0.807811	0.807866	0.807922
0.806341	0.806362	0.806384	0.806407	0.80643	0.806453	0.806477	0.806501	0.806526	0.806552	0.806578	0.806604	0.806631	0.806658	0.806686	0.806715	0.806744	0.806774	0.806804	0.806835	0.806867	0.806899	0.806932	0.806966	0.807	0.807034	0.80707	0.807106	0.807143	0.807181	0.807219	0.807258	0.807298	0.807338	0.80738	0.807422	0.807465	0.807509	0.807554	0.807599	0.807646	0.807693	0.807741	0.80779	0.807841	0.807892	0.807944	0.807997	0.808052	0.808107
0.806532	0.806554	0.806576	0.806598	0.806621	0.806644	0.806668	0.806692	0.806717	0.806743	0.806768	0.806795	0.806822	0.806849	0.806877	0.806905	0.806934	0.806964	0.806994	0.807025	0.807056	0.807088	0.807121	0.807154	0.807188	0.807223	0.807258	0.807294	0.807331	0.807368	0.807406	0.807445	0.807484	0.807524	0.807565	0.807607	0.80765	0.807693	0.807737	0.807783	0.807829	0.807875	0.807923	0.807972	0.808022	0.808072	0.808124	0.808176	0.80823	0.808285
0.806717	0.806739	0.80676	0.806783	0.806806	0.806829	0.806853	0.806877	0.806902	0.806927	0.806953	0.806979	0.807006	0.807033	0.807061	0.807089	0.807118	0.807147	0.807177	0.807208	0.807239	0.807271	0.807303	0.807336	0.80737	0.807404	0.807439	0.807475	0.807511	0.807548	0.807586	0.807624	0.807664	0.807704	0.807744	0.807786	0.807828	0.807871	0.807915	0.807959	0.808005	0.808051	0.808099	0.808147	0.808196	0.808246	0.808297	0.808349	0.808402	0.808456
0.806896	0.806917	0.806939	0.806961	0.806984	0.807007	0.807031	0.807055	0.80708	0.807105	0.807131	0.807157	0.807183	0.80721	0.807238	0.807266	0.807295	0.807324	0.807354	0.807385	0.807416	0.807447	0.807479	0.807512	0.807546	0.80758	0.807614	0.80765	0.807686	0.807722	0.80776	0.807798	0.807837	0.807876	0.807916	0.807958	0.807999	0.808042	0.808085	0.80813	0.808175	0.808221	0.808267	0.808315	0.808364	0.808413	0.808463	0.808515	0.808567	0.808621
0.807069	0.80709	0.807112	0.807134	0.807157	0.80718	0.807203	0.807228	0.807252	0.807277	0.807303	0.807329	0.807355	0.807382	0.80741	0.807438	0.807466	0.807495	0.807525	0.807555	0.807586	0.807617	0.807649	0.807682	0.807715	0.807749	0.807783	0.807818	0.807854	0.80789	0.807927	0.807965	0.808004	0.808043	0.808083	0.808123	0.808165	0.808207	0.80825	0.808294	0.808338	0.808384	0.80843	0.808477	0.808525	0.808574	0.808624	0.808675	0.808726	0.808779
0.807236	0.807257	0.807279	0.807301	0.807323	0.807347	0.80737	0.807394	0.807418	0.807443	0.807469	0.807494	0.807521	0.807548	0.807575	0.807603	0.807631	0.80766	0.80769	0.80772	0.80775	0.807781	0.807813	0.807845	0.807878	0.807912	0.807946	0.807981	0.808016	0.808052	0.808089	0.808126	0.808164	0.808203	0.808243	0.808283	0.808324	0.808366	0.808408	0.808451	0.808496	0.808541	0.808586	0.808633	0.80868	0.808729	0.808778	0.808828	0.808879	0.808932
0.807397	0.807418	0.80744	0.807462	0.807485	0.807508	0.807531	0.807555	0.807579	0.807604	0.807629	0.807655	0.807681	0.807708	0.807735	0.807762	0.807791	0.807819	0.807849	0.807878	0.807909	0.80794	0.807971	0.808003	0.808036	0.808069	0.808103	0.808137	0.808172	0.808208	0.808245	0.808282	0.808319	0.808358	0.808397	0.808437	0.808477	0.808519	0.808561	0.808604	0.808647	0.808692	0.808737	0.808783	0.80883	0.808878	0.808927	0.808976	0.809027	0.809078
0.807553	0.807574	0.807596	0.807618	0.80764	0.807663	0.807686	0.80771	0.807734	0.807759	0.807784	0.80781	0.807836	0.807862	0.807889	0.807917	0.807945	0.807973	0.808002	0.808032	0.808062	0.808092	0.808124	0.808155	0.808188	0.808221	0.808254	0.808289	0.808323	0.808359	0.808395	0.808431	0.808469	0.808507	0.808546	0.808585	0.808625	0.808666	0.808708	0.80875	0.808793	0.808837	0.808882	0.808928	0.808974	0.809021	0.80907	0.809119	0.809169	0.809219
0.807704	0.807725	0.807746	0.807768	0.807791	0.807813	0.807837	0.80786	0.807884	0.807909	0.807934	0.807959	0.807985	0.808011	0.808038	0.808065	0.808093	0.808121	0.80815	0.80818	0.808209	0.80824	0.808271	0.808302	0.808334	0.808367	0.8084	0.808434	0.808469	0.808504	0.80854	0.808576	0.808613	0.808651	0.808689	0.808728	0.808768	0.808808	0.808849	0.808891	0.808934	0.808978	0.809022	0.809067	0.809113	0.80916	0.809207	0.809256	0.809305	0.809355
0.80785	0.807871	0.807892	0.807914	0.807936	0.807959	0.807982	0.808005	0.808029	0.808053	0.808078	0.808103	0.808129	0.808155	0.808182	0.808209	0.808237	0.808265	0.808293	0.808322	0.808352	0.808382	0.808413	0.808444	0.808476	0.808508	0.808541	0.808575	0.808609	0.808644	0.808679	0.808715	0.808752	0.808789	0.808827	0.808866	0.808905	0.808945	0.808986	0.809027	0.80907	0.809113	0.809156	0.809201	0.809246	0.809293	0.80934	0.809387	0.809436	0.809486
0.807991	0.808011	0.808033	0.808054	0.808076	0.808099	0.808122	0.808145	0.808169	0.808193	0.808218	0.808243	0.808268	0.808294	0.808321	0.808348	0.808375	0.808403	0.808431	0.80846	0.80849	0.808519	0.80855	0.808581	0.808612	0.808645	0.808677	0.80871	0.808744	0.808779	0.808814	0.808849	0.808886	0.808923	0.80896	0.808998	0.809037	0.809077	0.809117	0.809158	0.8092	0.809243	0.809286	0.80933	0.809375	0.809421	0.809467	0.809514	0.809563	0.809612
0.808127	0.808147	0.808169	0.80819	0.808212	0.808234	0.808257	0.80828	0.808304	0.808328	0.808352	0.808377	0.808403	0.808428	0.808455	0.808481	0.808509	0.808536	0.808564	0.808593	0.808622	0.808652	0.808682	0.808713	0.808744	0.808776	0.808808	0.808841	0.808875	0.808909	0.808943	0.808979	0.809015	0.809051	0.809088	0.809126	0.809165	0.809204	0.809244	0.809285	0.809326	0.809368	0.809411	0.809454	0.809499	0.809544	0.80959	0.809636	0.809684	0.809733
0.808258	0.808279	0.8083	0.808321	0.808343	0.808365	0.808388	0.808411	0.808434	0.808458	0.808483	0.808507	0.808532	0.808558	0.808584	0.808611	0.808638	0.808665	0.808693	0.808721	0.80875	0.80878	0.80881	0.80884	0.808871	0.808903	0.808935	0.808967	0.809	0.809034	0.809069	0.809104	0.809139	0.809175	0.809212	0.80925	0.809288	0.809326	0.809366	0.809406	0.809447	0.809489	0.809531	0.809574	0.809618	0.809662	0.809708	0.809754	0.809801	0.809849
0.808385	0.808406	0.808427	0.808448	0.80847	0.808492	0.808514	0.808537	0.80856	0.808584	0.808608	0.808633	0.808658	0.808683	0.808709	0.808735	0.808762	0.808789	0.808817	0.808845	0.808874	0.808903	0.808933	0.808963	0.808993	0.809025	0.809056	0.809089	0.809122	0.809155	0.809189	0.809224	0.809259	0.809295	0.809331	0.809368	0.809406	0.809444	0.809483	0.809523	0.809564	0.809605	0.809647	0.809689	0.809732	0.809777	0.809821	0.809867	0.809914	0.809961
0.808508	0.808529	0.808549	0.80857	0.808592	0.808614	0.808636	0.808659	0.808682	0.808706	0.80873	0.808754	0.808779	0.808804	0.80883	0.808856	0.808882	0.808909	0.808937	0.808965	0.808993	0.809022	0.809051	0.809081	0.809112	0.809143	0.809174	0.809206	0.809239	0.809272	0.809305	0.80934	0.809375	0.80941	0.809446	0.809483	0.80952	0.809558	0.809597	0.809636	0.809676	0.809717	0.809758	0.8098	0.809843	0.809886	0.809931	0.809976	0.810022	0.810069
0.808627	0.808647	0.808668	0.808689	0.80871	0.808732	0.808754	0.808777	0.8088	0.808823	0.808847	0.808871	0.808895	0.80892	0.808946	0.808972	0.808998	0.809025	0.809052	0.80908	0.809108	0.809137	0.809166	0.809195	0.809225	0.809256	0.809287	0.809319	0.809351	0.809384	0.809417	0.809451	0.809486	0.809521	0.809557	0.809593	0.80963	0.809667	0.809706	0.809744	0.809784	0.809824	0.809865	0.809907	0.809949	0.809992	0.810036	0.810081	0.810126	0.810172
0.808741	0.808761	0.808782	0.808803	0.808824	0.808846	0.808868	0.80889	0.808913	0.808936	0.80896	0.808984	0.809008	0.809033	0.809058	0.809084	0.80911	0.809136	0.809163	0.809191	0.809219	0.809247	0.809276	0.809305	0.809335	0.809366	0.809397	0.809428	0.80946	0.809492	0.809525	0.809559	0.809593	0.809628	0.809663	0.809699	0.809736	0.809773	0.809811	0.809849	0.809888	0.809928	0.809968	0.810009	0.810051	0.810094	0.810137	0.810181	0.810226	0.810272
0.808852	0.808872	0.808892	0.808913	0.808934	0.808956	0.808978	0.809	0.809022	0.809045	0.809069	0.809093	0.809117	0.809141	0.809166	0.809192	0.809218	0.809244	0.809271	0.809298	0.809326	0.809354	0.809383	0.809412	0.809441	0.809471	0.809502	0.809533	0.809565	0.809597	0.809629	0.809663	0.809696	0.809731	0.809766	0.809801	0.809837	0.809874	0.809912	0.80995	0.809988	0.810028	0.810068	0.810108	0.81015	0.810192	0.810235	0.810278	0.810322	0.810368
0.808959	0.808979	0.808999	0.80902	0.809041	0.809062	0.809084	0.809106	0.809128	0.809151	0.809174	0.809198	0.809222	0.809246	0.809271	0.809296	0.809322	0.809348	0.809374	0.809401	0.809429	0.809457	0.809485	0.809514	0.809543	0.809573	0.809603	0.809634	0.809665	0.809697	0.80973	0.809763	0.809796	0.80983	0.809865	0.8099	0.809936	0.809972	0.810009	0.810046	0.810085	0.810124	0.810163	0.810203	0.810244	0.810286	0.810328	0.810371	0.810415	0.81046
0.809062	0.809082	0.809102	0.809122	0.809143	0.809164	0.809186	0.809208	0.80923	0.809253	0.809276	0.809299	0.809323	0.809347	0.809372	0.809397	0.809422	0.809448	0.809474	0.809501	0.809528	0.809556	0.809584	0.809613	0.809642	0.809671	0.809701	0.809732	0.809763	0.809794	0.809826	0.809859	0.809892	0.809926	0.80996	0.809995	0.81003	0.810066	0.810103	0.81014	0.810178	0.810216	0.810255	0.810295	0.810335	0.810376	0.810418	0.810461	0.810504	0.810548
0.809161	0.809181	0.809201	0.809221	0.809242	0.809263	0.809285	0.809306	0.809328	0.809351	0.809374	0.809397	0.809421	0.809445	0.809469	0.809494	0.809519	0.809545	0.809571	0.809597	0.809624	0.809652	0.809679	0.809708	0.809736	0.809766	0.809795	0.809826	0.809856	0.809887	0.809919	0.809951	0.809984	0.810018	0.810051	0.810086	0.810121	0.810156	0.810193	0.810229	0.810267	0.810305	0.810344	0.810383	0.810423	0.810463	0.810505	0.810547	0.81059	0.810633
0.809258	0.809277	0.809297	0.809317	0.809338	0.809359	0.80938	0.809401	0.809423	0.809446	0.809468	0.809491	0.809515	0.809538	0.809563	0.809587	0.809612	0.809638	0.809664	0.80969	0.809717	0.809744	0.809771	0.809799	0.809828	0.809857	0.809886	0.809916	0.809946	0.809977	0.810009	0.810041	0.810073	0.810106	0.81014	0.810174	0.810208	0.810244	0.810279	0.810316	0.810353	0.81039	0.810429	0.810467	0.810507	0.810547	0.810588	0.81063	0.810672	0.810715
0.80935	0.80937	0.809389	0.809409	0.80943	0.809451	0.809472	0.809493	0.809515	0.809537	0.809559	0.809582	0.809605	0.809629	0.809653	0.809677	0.809702	0.809727	0.809753	0.809779	0.809806	0.809832	0.80986	0.809888	0.809916	0.809944	0.809974	0.810003	0.810033	0.810064	0.810095	0.810127	0.810159	0.810191	0.810225	0.810258	0.810293	0.810327	0.810363	0.810399	0.810435	0.810473	0.81051	0.810549	0.810588	0.810628	0.810668	0.810709	0.810751	0.810794
0.80944	0.809459	0.809479	0.809498	0.809519	0.809539	0.80956	0.809581	0.809603	0.809625	0.809647	0.80967	0.809693	0.809716	0.80974	0.809764	0.809789	0.809814	0.809839	0.809865	0.809891	0.809918	0.809945	0.809973	0.810001	0.810029	0.810058	0.810087	0.810117	0.810147	0.810178	0.810209	0.810241	0.810273	0.810306	0.81034	0.810373	0.810408	0.810443	0.810479	0.810515	0.810552	0.810589	0.810627	0.810666	0.810705	0.810745	0.810786	0.810827	0.810869
0.809526	0.809545	0.809565	0.809584	0.809604	0.809625	0.809646	0.809667	0.809688	0.80971	0.809732	0.809754	0.809777	0.809801	0.809824	0.809848	0.809872	0.809897	0.809922	0.809948	0.809974	0.81	0.810027	0.810054	0.810082	0.81011	0.810139	0.810168	0.810197	0.810227	0.810258	0.810289	0.81032	0.810352	0.810385	0.810418	0.810451	0.810485	0.81052	0.810555	0.810591	0.810628	0.810665	0.810702	0.81074	0.810779	0.810819	0.810859	0.8109	0.810941
0.809609	0.809628	0.809647	0.809667	0.809687	0.809707	0.809728	0.809749	0.80977	0.809792	0.809814	0.809836	0.809859	0.809882	0.809905	0.809929	0.809953	0.809977	0.810002	0.810028	0.810053	0.81008	0.810106	0.810133	0.810161	0.810189	0.810217	0.810246	0.810275	0.810305	0.810335	0.810365	0.810397	0.810428	0.81046	0.810493	0.810526	0.81056	0.810594	0.810629	0.810665	0.810701	0.810737	0.810774	0.810812	0.810851	0.81089	0.810929	0.81097	0.811011
0.809689	0.809708	0.809727	0.809747	0.809767	0.809787	0.809807	0.809828	0.809849	0.80987	0.809892	0.809914	0.809937	0.80996	0.809983	0.810006	0.81003	0.810055	0.810079	0.810105	0.81013	0.810156	0.810182	0.810209	0.810236	0.810264	0.810292	0.81032	0.810349	0.810379	0.810409	0.810439	0.81047	0.810501	0.810533	0.810565	0.810598	0.810632	0.810666	0.8107	0.810735	0.810771	0.810807	0.810844	0.810881	0.810919	0.810958	0.810997	0.811037	0.811078
0.809767	0.809785	0.809804	0.809824	0.809843	0.809863	0.809884	0.809904	0.809925	0.809946	0.809968	0.80999	0.810012	0.810035	0.810058	0.810081	0.810105	0.810129	0.810154	0.810178	0.810204	0.810229	0.810256	0.810282	0.810309	0.810336	0.810364	0.810392	0.810421	0.81045	0.81048	0.81051	0.81054	0.810571	0.810603	0.810635	0.810667	0.8107	0.810734	0.810768	0.810803	0.810838	0.810874	0.81091	0.810947	0.810985	0.811023	0.811062	0.811102	0.811142
0.809841	0.80986	0.809879	0.809898	0.809917	0.809937	0.809957	0.809978	0.809998	0.810019	0.810041	0.810063	0.810085	0.810107	0.81013	0.810153	0.810177	0.810201	0.810225	0.81025	0.810275	0.8103	0.810326	0.810352	0.810379	0.810406	0.810433	0.810461	0.81049	0.810519	0.810548	0.810578	0.810608	0.810639	0.81067	0.810702	0.810734	0.810767	0.8108	0.810834	0.810868	0.810903	0.810938	0.810974	0.811011	0.811048	0.811086	0.811124	0.811163	0.811203
0.809913	0.809931	0.80995	0.809969	0.809988	0.810008	0.810028	0.810048	0.810069	0.81009	0.810111	0.810133	0.810155	0.810177	0.810199	0.810222	0.810246	0.810269	0.810294	0.810318	0.810343	0.810368	0.810394	0.81042	0.810446	0.810473	0.8105	0.810528	0.810556	0.810585	0.810614	0.810643	0.810673	0.810703	0.810734	0.810766	0.810798	0.81083	0.810863	0.810896	0.81093	0.810965	0.811	0.811036	0.811072	0.811109	0.811146	0.811184	0.811223	0.811262
0.809982	0.81	0.810019	0.810038	0.810057	0.810076	0.810096	0.810116	0.810137	0.810157	0.810178	0.8102	0.810222	0.810244	0.810266	0.810289	0.810312	0.810336	0.810359	0.810384	0.810408	0.810433	0.810459	0.810485	0.810511	0.810537	0.810564	0.810592	0.81062	0.810648	0.810677	0.810706	0.810735	0.810766	0.810796	0.810827	0.810859	0.810891	0.810923	0.810957	0.81099	0.811024	0.811059	0.811094	0.81113	0.811167	0.811204	0.811241	0.811279	0.811318
0.810048	0.810066	0.810085	0.810104	0.810123	0.810142	0.810162	0.810182	0.810202	0.810222	0.810243	0.810265	0.810286	0.810308	0.81033	0.810353	0.810376	0.810399	0.810423	0.810447	0.810471	0.810496	0.810521	0.810547	0.810573	0.810599	0.810626	0.810653	0.810681	0.810709	0.810737	0.810766	0.810795	0.810825	0.810856	0.810886	0.810918	0.810949	0.810982	0.811014	0.811048	0.811081	0.811116	0.811151	0.811186	0.811222	0.811259	0.811296	0.811334	0.811372
0.810112	0.81013	0.810148	0.810167	0.810186	0.810205	0.810225	0.810244	0.810265	0.810285	0.810306	0.810327	0.810348	0.81037	0.810392	0.810414	0.810437	0.81046	0.810484	0.810508	0.810532	0.810556	0.810581	0.810607	0.810632	0.810658	0.810685	0.810712	0.810739	0.810767	0.810795	0.810824	0.810853	0.810882	0.810912	0.810943	0.810974	0.811005	0.811037	0.81107	0.811103	0.811136	0.81117	0.811205	0.81124	0.811275	0.811312	0.811348	0.811386	0.811424
0.810174	0.810191	0.81021	0.810228	0.810247	0.810266	0.810285	0.810305	0.810325	0.810345	0.810366	0.810387	0.810408	0.810429	0.810451	0.810473	0.810496	0.810519	0.810542	0.810566	0.81059	0.810614	0.810639	0.810664	0.810689	0.810715	0.810742	0.810768	0.810795	0.810823	0.810851	0.810879	0.810908	0.810937	0.810967	0.810997	0.811028	0.811059	0.811091	0.811123	0.811155	0.811188	0.811222	0.811256	0.811291	0.811326	0.811362	0.811399	0.811436	0.811473
0.810233	0.81025	0.810268	0.810287	0.810305	0.810324	0.810343	0.810363	0.810383	0.810403	0.810423	0.810444	0.810465	0.810486	0.810508	0.81053	0.810553	0.810575	0.810598	0.810622	0.810646	0.81067	0.810694	0.810719	0.810744	0.81077	0.810796	0.810822	0.810849	0.810877	0.810904	0.810932	0.810961	0.81099	0.811019	0.811049	0.811079	0.81111	0.811142	0.811173	0.811206	0.811238	0.811272	0.811306	0.81134	0.811375	0.81141	0.811446	0.811483	0.81152
0.810289	0.810307	0.810325	0.810343	0.810361	0.81038	0.810399	0.810419	0.810438	0.810458	0.810478	0.810499	0.81052	0.810541	0.810563	0.810585	0.810607	0.810629	0.810652	0.810675	0.810699	0.810723	0.810747	0.810772	0.810797	0.810822	0.810848	0.810874	0.810901	0.810928	0.810955	0.810983	0.811011	0.81104	0.811069	0.811099	0.811129	0.811159	0.81119	0.811222	0.811254	0.811286	0.811319	0.811353	0.811387	0.811421	0.811457	0.811492	0.811529	0.811565
0.810344	0.810361	0.810379	0.810397	0.810415	0.810434	0.810453	0.810472	0.810492	0.810511	0.810531	0.810552	0.810573	0.810594	0.810615	0.810637	0.810659	0.810681	0.810704	0.810727	0.81075	0.810774	0.810798	0.810822	0.810847	0.810872	0.810898	0.810924	0.81095	0.810977	0.811004	0.811032	0.81106	0.811088	0.811117	0.811146	0.811176	0.811206	0.811237	0.811268	0.8113	0.811332	0.811365	0.811398	0.811432	0.811466	0.811501	0.811536	0.811572	0.811608
0.810396	0.810413	0.810431	0.810449	0.810467	0.810485	0.810504	0.810523	0.810543	0.810562	0.810582	0.810602	0.810623	0.810644	0.810665	0.810687	0.810708	0.810731	0.810753	0.810776	0.810799	0.810823	0.810846	0.810871	0.810895	0.81092	0.810946	0.810971	0.810998	0.811024	0.811051	0.811078	0.811106	0.811134	0.811163	0.811192	0.811221	0.811251	0.811282	0.811313	0.811344	0.811376	0.811408	0.811441	0.811474	0.811508	0.811543	0.811578	0.811613	0.811649
0.810446	0.810463	0.81048	0.810498	0.810516	0.810535	0.810553	0.810572	0.810592	0.810611	0.810631	0.810651	0.810671	0.810692	0.810713	0.810734	0.810756	0.810778	0.8108	0.810823	0.810846	0.810869	0.810893	0.810917	0.810941	0.810966	0.810991	0.811017	0.811043	0.811069	0.811096	0.811123	0.81115	0.811178	0.811207	0.811235	0.811265	0.811294	0.811324	0.811355	0.811386	0.811418	0.81145	0.811482	0.811515	0.811549	0.811583	0.811618	0.811653	0.811688
0.810493	0.810511	0.810528	0.810546	0.810564	0.810582	0.8106	0.810619	0.810638	0.810658	0.810677	0.810697	0.810718	0.810738	0.810759	0.81078	0.810802	0.810823	0.810846	0.810868	0.810891	0.810914	0.810937	0.810961	0.810985	0.81101	0.811035	0.81106	0.811086	0.811112	0.811138	0.811165	0.811193	0.81122	0.811248	0.811277	0.811306	0.811335	0.811365	0.811395	0.811426	0.811457	0.811489	0.811521	0.811554	0.811587	0.811621	0.811655	0.81169	0.811726
0.810539	0.810556	0.810574	0.810591	0.810609	0.810627	0.810646	0.810664	0.810683	0.810702	0.810722	0.810742	0.810762	0.810782	0.810803	0.810824	0.810845	0.810867	0.810889	0.810911	0.810934	0.810957	0.81098	0.811003	0.811027	0.811052	0.811077	0.811102	0.811127	0.811153	0.811179	0.811206	0.811233	0.81126	0.811288	0.811316	0.811345	0.811374	0.811404	0.811434	0.811464	0.811495	0.811527	0.811559	0.811591	0.811624	0.811657	0.811691	0.811726	0.811761
0.810583	0.8106	0.810617	0.810635	0.810652	0.81067	0.810689	0.810707	0.810726	0.810745	0.810764	0.810784	0.810804	0.810824	0.810845	0.810866	0.810887	0.810908	0.81093	0.810952	0.810974	0.810997	0.81102	0.811044	0.811068	0.811092	0.811116	0.811141	0.811166	0.811192	0.811218	0.811244	0.811271	0.811298	0.811326	0.811354	0.811382	0.811411	0.811441	0.81147	0.811501	0.811531	0.811562	0.811594	0.811626	0.811659	0.811692	0.811726	0.81176	0.811795
0.810625	0.810642	0.810659	0.810676	0.810694	0.810712	0.81073	0.810748	0.810767	0.810786	0.810805	0.810824	0.810844	0.810864	0.810885	0.810905	0.810926	0.810948	0.810969	0.810991	0.811013	0.811036	0.811059	0.811082	0.811106	0.81113	0.811154	0.811179	0.811204	0.811229	0.811255	0.811281	0.811308	0.811335	0.811362	0.81139	0.811418	0.811447	0.811476	0.811505	0.811535	0.811566	0.811596	0.811628	0.81166	0.811692	0.811725	0.811758	0.811792	0.811826
0.810665	0.810681	0.810698	0.810716	0.810733	0.810751	0.810769	0.810787	0.810806	0.810824	0.810843	0.810863	0.810883	0.810902	0.810923	0.810943	0.810964	0.810985	0.811007	0.811028	0.811051	0.811073	0.811096	0.811119	0.811142	0.811166	0.81119	0.811214	0.811239	0.811265	0.81129	0.811316	0.811342	0.811369	0.811396	0.811424	0.811452	0.81148	0.811509	0.811538	0.811568	0.811598	0.811629	0.81166	0.811691	0.811723	0.811756	0.811789	0.811822	0.811856
0.810703	0.810719	0.810736	0.810753	0.810771	0.810788	0.810806	0.810824	0.810843	0.810861	0.81088	0.8109	0.810919	0.810939	0.810959	0.810979	0.811	0.811021	0.811042	0.811064	0.811086	0.811108	0.811131	0.811153	0.811177	0.8112	0.811224	0.811248	0.811273	0.811298	0.811323	0.811349	0.811375	0.811402	0.811429	0.811456	0.811484	0.811512	0.81154	0.811569	0.811599	0.811629	0.811659	0.81169	0.811721	0.811753	0.811785	0.811818	0.811851	0.811885
0.810739	0.810755	0.810772	0.810789	0.810806	0.810824	0.810842	0.81086	0.810878	0.810896	0.810915	0.810934	0.810954	0.810973	0.810993	0.811014	0.811034	0.811055	0.811076	0.811098	0.811119	0.811141	0.811164	0.811186	0.81121	0.811233	0.811257	0.811281	0.811305	0.81133	0.811355	0.811381	0.811407	0.811433	0.81146	0.811487	0.811514	0.811542	0.81157	0.811599	0.811628	0.811658	0.811688	0.811718	0.811749	0.811781	0.811813	0.811845	0.811878	0.811912
0.810773	0.81079	0.810806	0.810823	0.81084	0.810858	0.810875	0.810893	0.810911	0.81093	0.810949	0.810967	0.810987	0.811006	0.811026	0.811046	0.811067	0.811087	0.811108	0.811129	0.811151	0.811173	0.811195	0.811218	0.811241	0.811264	0.811287	0.811311	0.811336	0.81136	0.811385	0.81141	0.811436	0.811462	0.811489	0.811516	0.811543	0.81157	0.811599	0.811627	0.811656	0.811685	0.811715	0.811745	0.811776	0.811807	0.811839	0.811871	0.811904	0.811937
0.810806	0.810822	0.810839	0.810855	0.810873	0.81089	0.810907	0.810925	0.810943	0.810961	0.81098	0.810999	0.811018	0.811037	0.811057	0.811077	0.811097	0.811118	0.811139	0.81116	0.811181	0.811203	0.811225	0.811247	0.81127	0.811293	0.811316	0.81134	0.811364	0.811389	0.811413	0.811439	0.811464	0.81149	0.811516	0.811543	0.81157	0.811597	0.811625	0.811653	0.811682	0.811711	0.811741	0.811771	0.811801	0.811832	0.811864	0.811895	0.811928	0.811961
0.810837	0.810853	0.810869	0.810886	0.810903	0.81092	0.810938	0.810955	0.810973	0.810991	0.81101	0.811029	0.811048	0.811067	0.811086	0.811106	0.811126	0.811147	0.811167	0.811188	0.81121	0.811231	0.811253	0.811275	0.811298	0.811321	0.811344	0.811367	0.811391	0.811416	0.81144	0.811465	0.81149	0.811516	0.811542	0.811569	0.811595	0.811623	0.81165	0.811678	0.811707	0.811736	0.811765	0.811795	0.811825	0.811856	0.811887	0.811918	0.81195	0.811983
0.810866	0.810882	0.810898	0.810915	0.810932	0.810949	0.810966	0.810984	0.811002	0.81102	0.811038	0.811057	0.811075	0.811095	0.811114	0.811134	0.811154	0.811174	0.811194	0.811215	0.811236	0.811258	0.81128	0.811302	0.811324	0.811347	0.81137	0.811393	0.811417	0.811441	0.811465	0.81149	0.811515	0.811541	0.811566	0.811593	0.811619	0.811646	0.811674	0.811702	0.81173	0.811758	0.811787	0.811817	0.811847	0.811877	0.811908	0.81194	0.811971	0.812004
0.810894	0.81091	0.810926	0.810942	0.810959	0.810976	0.810993	0.811011	0.811028	0.811046	0.811065	0.811083	0.811102	0.811121	0.81114	0.81116	0.811179	0.8112	0.81122	0.811241	0.811262	0.811283	0.811305	0.811326	0.811349	0.811371	0.811394	0.811417	0.811441	0.811465	0.811489	0.811513	0.811538	0.811564	0.811589	0.811615	0.811642	0.811669	0.811696	0.811723	0.811751	0.81178	0.811809	0.811838	0.811868	0.811898	0.811928	0.81196	0.811991	0.812023
0.81092	0.810935	0.810952	0.810968	0.810985	0.811002	0.811019	0.811036	0.811054	0.811071	0.81109	0.811108	0.811127	0.811145	0.811165	0.811184	0.811204	0.811224	0.811244	0.811265	0.811285	0.811307	0.811328	0.81135	0.811372	0.811394	0.811417	0.81144	0.811463	0.811487	0.811511	0.811535	0.81156	0.811585	0.811611	0.811637	0.811663	0.811689	0.811716	0.811744	0.811771	0.8118	0.811828	0.811857	0.811887	0.811917	0.811947	0.811978	0.812009	0.812041
0.810944	0.81096	0.810976	0.810992	0.811009	0.811025	0.811042	0.81106	0.811077	0.811095	0.811113	0.811131	0.81115	0.811168	0.811188	0.811207	0.811226	0.811246	0.811266	0.811287	0.811308	0.811329	0.81135	0.811371	0.811393	0.811416	0.811438	0.811461	0.811484	0.811508	0.811532	0.811556	0.81158	0.811605	0.811631	0.811656	0.811682	0.811709	0.811735	0.811763	0.81179	0.811818	0.811847	0.811875	0.811905	0.811934	0.811965	0.811995	0.812026	0.812058
0.810967	0.810983	0.810999	0.811015	0.811031	0.811048	0.811065	0.811082	0.811099	0.811117	0.811135	0.811153	0.811171	0.81119	0.811209	0.811228	0.811248	0.811267	0.811287	0.811308	0.811328	0.811349	0.81137	0.811392	0.811414	0.811436	0.811458	0.811481	0.811504	0.811527	0.811551	0.811575	0.811599	0.811624	0.811649	0.811675	0.8117	0.811727	0.811753	0.81178	0.811808	0.811835	0.811864	0.811892	0.811921	0.811951	0.811981	0.812011	0.812042	0.812073
0.810988	0.811004	0.81102	0.811036	0.811052	0.811069	0.811086	0.811103	0.81112	0.811137	0.811155	0.811173	0.811192	0.81121	0.811229	0.811248	0.811267	0.811287	0.811307	0.811327	0.811348	0.811368	0.811389	0.811411	0.811432	0.811454	0.811476	0.811499	0.811522	0.811545	0.811569	0.811593	0.811617	0.811641	0.811666	0.811692	0.811717	0.811743	0.81177	0.811796	0.811824	0.811851	0.811879	0.811908	0.811936	0.811966	0.811995	0.812025	0.812056	0.812087
0.811008	0.811024	0.811039	0.811055	0.811072	0.811088	0.811105	0.811122	0.811139	0.811157	0.811174	0.811192	0.81121	0.811229	0.811247	0.811266	0.811286	0.811305	0.811325	0.811345	0.811365	0.811386	0.811407	0.811428	0.81145	0.811471	0.811493	0.811516	0.811539	0.811562	0.811585	0.811609	0.811633	0.811657	0.811682	0.811707	0.811733	0.811758	0.811785	0.811811	0.811838	0.811866	0.811893	0.811922	0.81195	0.811979	0.812009	0.812039	0.812069	0.8121
0.811026	0.811042	0.811058	0.811074	0.81109	0.811106	0.811123	0.81114	0.811157	0.811174	0.811192	0.81121	0.811228	0.811246	0.811265	0.811283	0.811303	0.811322	0.811342	0.811362	0.811382	0.811402	0.811423	0.811444	0.811465	0.811487	0.811509	0.811531	0.811554	0.811577	0.8116	0.811624	0.811648	0.811672	0.811696	0.811721	0.811747	0.811772	0.811798	0.811825	0.811852	0.811879	0.811906	0.811934	0.811963	0.811992	0.812021	0.812051	0.812081	0.812111
0.811043	0.811059	0.811074	0.81109	0.811106	0.811123	0.811139	0.811156	0.811173	0.81119	0.811208	0.811226	0.811244	0.811262	0.81128	0.811299	0.811318	0.811337	0.811357	0.811377	0.811397	0.811417	0.811438	0.811459	0.81148	0.811502	0.811523	0.811546	0.811568	0.811591	0.811614	0.811637	0.811661	0.811685	0.81171	0.811734	0.81176	0.811785	0.811811	0.811837	0.811864	0.811891	0.811918	0.811946	0.811974	0.812003	0.812032	0.812061	0.812091	0.812122
0.811059	0.811074	0.81109	0.811106	0.811122	0.811138	0.811154	0.811171	0.811188	0.811205	0.811223	0.81124	0.811258	0.811276	0.811295	0.811313	0.811332	0.811351	0.811371	0.811391	0.811411	0.811431	0.811451	0.811472	0.811493	0.811515	0.811536	0.811558	0.811581	0.811603	0.811626	0.81165	0.811673	0.811697	0.811721	0.811746	0.811771	0.811796	0.811822	0.811848	0.811875	0.811901	0.811929	0.811956	0.811984	0.812013	0.812042	0.812071	0.812101	0.812131
0.811073	0.811088	0.811104	0.81112	0.811135	0.811152	0.811168	0.811185	0.811202	0.811219	0.811236	0.811254	0.811271	0.811289	0.811308	0.811326	0.811345	0.811364	0.811384	0.811403	0.811423	0.811443	0.811464	0.811484	0.811505	0.811527	0.811548	0.81157	0.811592	0.811615	0.811638	0.811661	0.811684	0.811708	0.811732	0.811757	0.811781	0.811807	0.811832	0.811858	0.811884	0.811911	0.811938	0.811965	0.811993	0.812021	0.81205	0.812079	0.812109	0.812139
0.811086	0.811101	0.811116	0.811132	0.811148	0.811164	0.81118	0.811197	0.811214	0.811231	0.811248	0.811266	0.811283	0.811301	0.811319	0.811338	0.811357	0.811376	0.811395	0.811414	0.811434	0.811454	0.811475	0.811495	0.811516	0.811537	0.811559	0.81158	0.811602	0.811625	0.811647	0.81167	0.811694	0.811717	0.811741	0.811766	0.81179	0.811815	0.811841	0.811867	0.811893	0.811919	0.811946	0.811973	0.812001	0.812029	0.812058	0.812086	0.812116	0.812146
0.811097	0.811112	0.811128	0.811143	0.811159	0.811175	0.811192	0.811208	0.811225	0.811242	0.811259	0.811276	0.811294	0.811312	0.81133	0.811348	0.811367	0.811386	0.811405	0.811424	0.811444	0.811464	0.811484	0.811505	0.811525	0.811546	0.811568	0.811589	0.811611	0.811634	0.811656	0.811679	0.811702	0.811726	0.81175	0.811774	0.811798	0.811823	0.811848	0.811874	0.8119	0.811926	0.811953	0.81198	0.812008	0.812035	0.812064	0.812093	0.812122	0.812151
0.811107	0.811122	0.811138	0.811153	0.811169	0.811185	0.811201	0.811218	0.811234	0.811251	0.811268	0.811286	0.811303	0.811321	0.811339	0.811357	0.811376	0.811395	0.811414	0.811433	0.811453	0.811472	0.811493	0.811513	0.811534	0.811555	0.811576	0.811597	0.811619	0.811641	0.811664	0.811686	0.81171	0.811733	0.811757	0.811781	0.811805	0.81183	0.811855	0.81188	0.811906	0.811932	0.811959	0.811986	0.812013	0.812041	0.812069	0.812097	0.812126	0.812156
0.811116	0.811131	0.811147	0.811162	0.811178	0.811194	0.81121	0.811226	0.811243	0.81126	0.811277	0.811294	0.811311	0.811329	0.811347	0.811365	0.811384	0.811402	0.811421	0.811441	0.81146	0.81148	0.8115	0.81152	0.811541	0.811561	0.811583	0.811604	0.811626	0.811648	0.81167	0.811693	0.811716	0.811739	0.811762	0.811786	0.811811	0.811835	0.81186	0.811885	0.811911	0.811937	0.811963	0.81199	0.812017	0.812045	0.812073	0.812101	0.81213	0.812159
0.811124	0.811139	0.811154	0.811169	0.811185	0.811201	0.811217	0.811233	0.81125	0.811267	0.811284	0.811301	0.811318	0.811336	0.811354	0.811372	0.81139	0.811409	0.811428	0.811447	0.811466	0.811486	0.811506	0.811526	0.811546	0.811567	0.811588	0.811609	0.811631	0.811653	0.811675	0.811698	0.811721	0.811744	0.811767	0.811791	0.811815	0.811839	0.811864	0.811889	0.811915	0.811941	0.811967	0.811994	0.812021	0.812048	0.812076	0.812104	0.812133	0.812162
0.81113	0.811145	0.81116	0.811176	0.811191	0.811207	0.811223	0.811239	0.811256	0.811272	0.811289	0.811306	0.811324	0.811341	0.811359	0.811377	0.811396	0.811414	0.811433	0.811452	0.811471	0.811491	0.811511	0.811531	0.811551	0.811572	0.811593	0.811614	0.811635	0.811657	0.811679	0.811702	0.811724	0.811747	0.811771	0.811794	0.811818	0.811843	0.811867	0.811892	0.811918	0.811943	0.81197	0.811996	0.812023	0.81205	0.812078	0.812106	0.812134	0.812163
0.811135	0.81115	0.811165	0.811181	0.811196	0.811212	0.811228	0.811244	0.81126	0.811277	0.811294	0.811311	0.811328	0.811346	0.811363	0.811381	0.8114	0.811418	0.811437	0.811456	0.811475	0.811495	0.811514	0.811534	0.811555	0.811575	0.811596	0.811617	0.811638	0.81166	0.811682	0.811704	0.811727	0.81175	0.811773	0.811797	0.811821	0.811845	0.811869	0.811894	0.811919	0.811945	0.811971	0.811997	0.812024	0.812051	0.812079	0.812106	0.812135	0.812164
0.811139	0.811154	0.811169	0.811184	0.8112	0.811215	0.811231	0.811248	0.811264	0.81128	0.811297	0.811314	0.811331	0.811349	0.811367	0.811384	0.811403	0.811421	0.81144	0.811459	0.811478	0.811497	0.811517	0.811537	0.811557	0.811577	0.811598	0.811619	0.81164	0.811662	0.811684	0.811706	0.811729	0.811751	0.811774	0.811798	0.811822	0.811846	0.81187	0.811895	0.81192	0.811946	0.811971	0.811998	0.812024	0.812051	0.812078	0.812106	0.812134	0.812163
0.811142	0.811157	0.811172	0.811187	0.811202	0.811218	0.811234	0.81125	0.811266	0.811283	0.811299	0.811316	0.811334	0.811351	0.811369	0.811386	0.811404	0.811423	0.811441	0.81146	0.811479	0.811499	0.811518	0.811538	0.811558	0.811578	0.811599	0.81162	0.811641	0.811663	0.811685	0.811707	0.811729	0.811752	0.811775	0.811798	0.811822	0.811846	0.81187	0.811895	0.81192	0.811945	0.811971	0.811997	0.812023	0.81205	0.812077	0.812105	0.812133	0.812161
0.811143	0.811158	0.811173	0.811188	0.811204	0.811219	0.811235	0.811251	0.811267	0.811284	0.8113	0.811317	0.811334	0.811352	0.811369	0.811387	0.811405	0.811423	0.811442	0.811461	0.81148	0.811499	0.811518	0.811538	0.811558	0.811579	0.811599	0.81162	0.811641	0.811662	0.811684	0.811706	0.811728	0.811751	0.811774	0.811797	0.811821	0.811845	0.811869	0.811893	0.811918	0.811943	0.811969	0.811995	0.812021	0.812048	0.812075	0.812102	0.81213	0.812159
0.811143	0.811158	0.811173	0.811188	0.811204	0.811219	0.811235	0.811251	0.811267	0.811284	0.8113	0.811317	0.811334	0.811352	0.811369	0.811387	0.811405	0.811423	0.811441	0.81146	0.811479	0.811498	0.811518	0.811537	0.811557	0.811577	0.811598	0.811619	0.81164	0.811661	0.811683	0.811705	0.811727	0.811749	0.811772	0.811795	0.811819	0.811842	0.811867	0.811891	0.811916	0.811941	0.811966	0.811992	0.812018	0.812045	0.812072	0.812099	0.812127	0.812155
0.811143	0.811157	0.811172	0.811187	0.811203	0.811218	0.811234	0.81125	0.811266	0.811283	0.811299	0.811316	0.811333	0.81135	0.811368	0.811385	0.811403	0.811421	0.81144	0.811458	0.811477	0.811496	0.811516	0.811535	0.811555	0.811575	0.811596	0.811616	0.811637	0.811659	0.81168	0.811702	0.811724	0.811747	0.811769	0.811792	0.811816	0.811839	0.811863	0.811888	0.811912	0.811937	0.811963	0.811988	0.812014	0.812041	0.812068	0.812095	0.812122	0.81215
0.811141	0.811155	0.81117	0.811185	0.811201	0.811216	0.811232	0.811248	0.811264	0.81128	0.811297	0.811313	0.81133	0.811348	0.811365	0.811383	0.811401	0.811419	0.811437	0.811456	0.811474	0.811493	0.811513	0.811532	0.811552	0.811572	0.811593	0.811613	0.811634	0.811655	0.811677	0.811698	0.81172	0.811743	0.811765	0.811788	0.811812	0.811835	0.811859	0.811883	0.811908	0.811933	0.811958	0.811984	0.81201	0.812036	0.812063	0.81209	0.812117	0.812145
0.811137	0.811152	0.811167	0.811182	0.811197	0.811213	0.811229	0.811244	0.811261	0.811277	0.811293	0.81131	0.811327	0.811344	0.811361	0.811379	0.811397	0.811415	0.811433	0.811452	0.81147	0.811489	0.811509	0.811528	0.811548	0.811568	0.811588	0.811609	0.81163	0.811651	0.811672	0.811694	0.811716	0.811738	0.811761	0.811783	0.811807	0.81183	0.811854	0.811878	0.811902	0.811927	0.811952	0.811978	0.812004	0.81203	0.812057	0.812083	0.812111	0.812139
0.811133	0.811148	0.811163	0.811178	0.811193	0.811209	0.811224	0.81124	0.811256	0.811272	0.811289	0.811305	0.811322	0.811339	0.811357	0.811374	0.811392	0.81141	0.811428	0.811447	0.811466	0.811484	0.811504	0.811523	0.811543	0.811563	0.811583	0.811603	0.811624	0.811645	0.811667	0.811688	0.81171	0.811732	0.811755	0.811777	0.811801	0.811824	0.811848	0.811872	0.811896	0.811921	0.811946	0.811971	0.811997	0.812023	0.81205	0.812076	0.812104	0.812131
0.811128	0.811142	0.811157	0.811172	0.811188	0.811203	0.811219	0.811234	0.811251	0.811267	0.811283	0.8113	0.811317	0.811334	0.811351	0.811369	0.811386	0.811404	0.811422	0.811441	0.81146	0.811478	0.811498	0.811517	0.811537	0.811557	0.811577	0.811597	0.811618	0.811639	0.81166	0.811682	0.811703	0.811725	0.811748	0.811771	0.811794	0.811817	0.811841	0.811864	0.811889	0.811913	0.811938	0.811964	0.811989	0.812015	0.812042	0.812068	0.812096	0.812123
0.811121	0.811136	0.811151	0.811166	0.811181	0.811196	0.811212	0.811228	0.811244	0.81126	0.811277	0.811293	0.81131	0.811327	0.811344	0.811362	0.811379	0.811397	0.811415	0.811434	0.811452	0.811471	0.81149	0.81151	0.811529	0.811549	0.811569	0.81159	0.81161	0.811631	0.811652	0.811674	0.811696	0.811718	0.81174	0.811763	0.811786	0.811809	0.811832	0.811856	0.81188	0.811905	0.81193	0.811955	0.811981	0.812007	0.812033	0.81206	0.812087	0.812114
0.811114	0.811128	0.811143	0.811158	0.811173	0.811189	0.811204	0.81122	0.811236	0.811252	0.811269	0.811285	0.811302	0.811319	0.811336	0.811354	0.811372	0.811389	0.811408	0.811426	0.811444	0.811463	0.811482	0.811502	0.811521	0.811541	0.811561	0.811581	0.811602	0.811623	0.811644	0.811665	0.811687	0.811709	0.811731	0.811754	0.811777	0.8118	0.811823	0.811847	0.811871	0.811896	0.811921	0.811946	0.811971	0.811997	0.812023	0.81205	0.812077	0.812104
0.811105	0.81112	0.811135	0.81115	0.811165	0.81118	0.811196	0.811212	0.811227	0.811244	0.81126	0.811277	0.811293	0.81131	0.811328	0.811345	0.811363	0.81138	0.811399	0.811417	0.811435	0.811454	0.811473	0.811492	0.811512	0.811532	0.811552	0.811572	0.811593	0.811613	0.811634	0.811656	0.811677	0.811699	0.811722	0.811744	0.811767	0.81179	0.811813	0.811837	0.811861	0.811886	0.81191	0.811935	0.811961	0.811986	0.812013	0.812039	0.812066	0.812093
0.811095	0.81111	0.811125	0.81114	0.811155	0.81117	0.811186	0.811202	0.811218	0.811234	0.81125	0.811267	0.811284	0.8113	0.811318	0.811335	0.811353	0.81137	0.811389	0.811407	0.811425	0.811444	0.811463	0.811482	0.811502	0.811522	0.811541	0.811562	0.811582	0.811603	0.811624	0.811645	0.811667	0.811689	0.811711	0.811733	0.811756	0.811779	0.811802	0.811826	0.81185	0.811874	0.811899	0.811924	0.811949	0.811975	0.812001	0.812027	0.812054	0.812081
0.811085	0.811099	0.811114	0.811129	0.811144	0.81116	0.811175	0.811191	0.811207	0.811223	0.811239	0.811256	0.811273	0.81129	0.811307	0.811324	0.811342	0.81136	0.811378	0.811396	0.811414	0.811433	0.811452	0.811471	0.811491	0.81151	0.81153	0.81155	0.811571	0.811592	0.811613	0.811634	0.811655	0.811677	0.811699	0.811722	0.811744	0.811767	0.811791	0.811814	0.811838	0.811862	0.811887	0.811912	0.811937	0.811963	0.811989	0.812015	0.812042	0.812069
0.811073	0.811088	0.811102	0.811117	0.811133	0.811148	0.811163	0.811179	0.811195	0.811211	0.811228	0.811244	0.811261	0.811278	0.811295	0.811312	0.81133	0.811348	0.811366	0.811384	0.811402	0.811421	0.81144	0.811459	0.811479	0.811498	0.811518	0.811538	0.811559	0.811579	0.8116	0.811621	0.811643	0.811665	0.811687	0.811709	0.811732	0.811755	0.811778	0.811802	0.811825	0.81185	0.811874	0.811899	0.811924	0.81195	0.811976	0.812002	0.812028	0.812055
0.81106	0.811075	0.81109	0.811104	0.81112	0.811135	0.811151	0.811166	0.811182	0.811198	0.811215	0.811231	0.811248	0.811265	0.811282	0.811299	0.811317	0.811335	0.811353	0.811371	0.811389	0.811408	0.811427	0.811446	0.811465	0.811485	0.811505	0.811525	0.811545	0.811566	0.811587	0.811608	0.81163	0.811651	0.811673	0.811696	0.811718	0.811741	0.811764	0.811788	0.811812	0.811836	0.81186	0.811885	0.81191	0.811936	0.811961	0.811988	0.812014	0.812041
0.811046	0.811061	0.811076	0.811091	0.811106	0.811121	0.811137	0.811152	0.811168	0.811184	0.811201	0.811217	0.811234	0.811251	0.811268	0.811285	0.811303	0.811321	0.811339	0.811357	0.811375	0.811394	0.811413	0.811432	0.811451	0.811471	0.811491	0.811511	0.811531	0.811552	0.811573	0.811594	0.811615	0.811637	0.811659	0.811681	0.811704	0.811727	0.81175	0.811773	0.811797	0.811821	0.811846	0.81187	0.811895	0.811921	0.811947	0.811973	0.811999	0.812026
0.811031	0.811046	0.811061	0.811076	0.811091	0.811106	0.811122	0.811138	0.811154	0.81117	0.811186	0.811202	0.811219	0.811236	0.811253	0.811271	0.811288	0.811306	0.811324	0.811342	0.81136	0.811379	0.811398	0.811417	0.811436	0.811456	0.811476	0.811496	0.811516	0.811537	0.811558	0.811579	0.8116	0.811622	0.811644	0.811666	0.811689	0.811711	0.811734	0.811758	0.811782	0.811806	0.81183	0.811855	0.81188	0.811905	0.811931	0.811957	0.811983	0.81201
0.811015	0.81103	0.811045	0.81106	0.811075	0.81109	0.811106	0.811122	0.811138	0.811154	0.81117	0.811187	0.811203	0.81122	0.811237	0.811255	0.811272	0.81129	0.811308	0.811326	0.811345	0.811363	0.811382	0.811401	0.81142	0.81144	0.81146	0.81148	0.8115	0.811521	0.811542	0.811563	0.811584	0.811606	0.811628	0.81165	0.811672	0.811695	0.811718	0.811742	0.811765	0.811789	0.811814	0.811838	0.811863	0.811888	0.811914	0.81194	0.811967	0.811993
0.810998	0.811013	0.811028	0.811043	0.811058	0.811074	0.811089	0.811105	0.811121	0.811137	0.811153	0.81117	0.811186	0.811203	0.811221	0.811238	0.811255	0.811273	0.811291	0.811309	0.811328	0.811346	0.811365	0.811384	0.811404	0.811423	0.811443	0.811463	0.811483	0.811504	0.811525	0.811546	0.811567	0.811589	0.811611	0.811633	0.811655	0.811678	0.811701	0.811724	0.811748	0.811772	0.811796	0.811821	0.811846	0.811871	0.811897	0.811923	0.811949	0.811976
0.81098	0.810995	0.81101	0.811025	0.81104	0.811056	0.811071	0.811087	0.811103	0.811119	0.811135	0.811152	0.811169	0.811186	0.811203	0.81122	0.811238	0.811255	0.811273	0.811292	0.81131	0.811329	0.811347	0.811367	0.811386	0.811405	0.811425	0.811445	0.811466	0.811486	0.811507	0.811528	0.811549	0.811571	0.811593	0.811615	0.811637	0.81166	0.811683	0.811706	0.81173	0.811754	0.811778	0.811803	0.811828	0.811853	0.811878	0.811904	0.811931	0.811957
0.810961	0.810976	0.810991	0.811006	0.811021	0.811037	0.811052	0.811068	0.811084	0.8111	0.811117	0.811133	0.81115	0.811167	0.811184	0.811201	0.811219	0.811237	0.811255	0.811273	0.811291	0.81131	0.811329	0.811348	0.811367	0.811387	0.811406	0.811426	0.811447	0.811467	0.811488	0.811509	0.81153	0.811552	0.811574	0.811596	0.811618	0.811641	0.811664	0.811687	0.811711	0.811735	0.811759	0.811784	0.811809	0.811834	0.811859	0.811885	0.811911	0.811938
0.810941	0.810956	0.810971	0.810986	0.811001	0.811017	0.811032	0.811048	0.811064	0.81108	0.811097	0.811113	0.81113	0.811147	0.811164	0.811182	0.811199	0.811217	0.811235	0.811253	0.811272	0.81129	0.811309	0.811328	0.811347	0.811367	0.811387	0.811407	0.811427	0.811448	0.811468	0.81149	0.811511	0.811532	0.811554	0.811576	0.811599	0.811621	0.811644	0.811668	0.811691	0.811715	0.811739	0.811764	0.811789	0.811814	0.811839	0.811865	0.811891	0.811918
0.81092	0.810935	0.81095	0.810965	0.81098	0.810996	0.811012	0.811027	0.811043	0.81106	0.811076	0.811093	0.811109	0.811126	0.811144	0.811161	0.811179	0.811196	0.811214	0.811233	0.811251	0.81127	0.811288	0.811308	0.811327	0.811346	0.811366	0.811386	0.811407	0.811427	0.811448	0.811469	0.81149	0.811512	0.811534	0.811556	0.811578	0.811601	0.811624	0.811647	0.811671	0.811695	0.811719	0.811743	0.811768	0.811793	0.811819	0.811844	0.811871	0.811897
0.810898	0.810913	0.810928	0.810943	0.810959	0.810974	0.81099	0.811006	0.811022	0.811038	0.811054	0.811071	0.811088	0.811105	0.811122	0.811139	0.811157	0.811175	0.811193	0.811211	0.811229	0.811248	0.811267	0.811286	0.811305	0.811325	0.811345	0.811365	0.811385	0.811406	0.811427	0.811448	0.811469	0.81149	0.811512	0.811534	0.811557	0.811579	0.811602	0.811626	0.811649	0.811673	0.811697	0.811722	0.811747	0.811772	0.811797	0.811823	0.811849	0.811876
0.810875	0.81089	0.810905	0.81092	0.810936	0.810951	0.810967	0.810983	0.810999	0.811015	0.811032	0.811048	0.811065	0.811082	0.811099	0.811117	0.811134	0.811152	0.81117	0.811189	0.811207	0.811226	0.811245	0.811264	0.811283	0.811303	0.811322	0.811343	0.811363	0.811383	0.811404	0.811425	0.811447	0.811468	0.81149	0.811512	0.811534	0.811557	0.81158	0.811603	0.811627	0.811651	0.811675	0.811699	0.811724	0.811749	0.811775	0.811801	0.811827	0.811853
0.810851	0.810866	0.810881	0.810896	0.810912	0.810927	0.810943	0.810959	0.810975	0.810992	0.811008	0.811025	0.811042	0.811059	0.811076	0.811093	0.811111	0.811129	0.811147	0.811165	0.811184	0.811202	0.811221	0.81124	0.81126	0.811279	0.811299	0.811319	0.81134	0.81136	0.811381	0.811402	0.811423	0.811445	0.811467	0.811489	0.811511	0.811534	0.811557	0.81158	0.811604	0.811628	0.811652	0.811676	0.811701	0.811726	0.811752	0.811777	0.811803	0.81183
0.810826	0.810841	0.810856	0.810872	0.810887	0.810903	0.810918	0.810934	0.810951	0.810967	0.810983	0.811	0.811017	0.811034	0.811051	0.811069	0.811087	0.811104	0.811122	0.811141	0.811159	0.811178	0.811197	0.811216	0.811236	0.811255	0.811275	0.811295	0.811315	0.811336	0.811357	0.811378	0.811399	0.811421	0.811443	0.811465	0.811487	0.81151	0.811533	0.811556	0.81158	0.811604	0.811628	0.811652	0.811677	0.811702	0.811728	0.811753	0.811779	0.811806
0.8108	0.810815	0.81083	0.810846	0.810861	0.810877	0.810893	0.810909	0.810925	0.810941	0.810958	0.810975	0.810991	0.811009	0.811026	0.811043	0.811061	0.811079	0.811097	0.811116	0.811134	0.811153	0.811172	0.811191	0.81121	0.81123	0.81125	0.81127	0.81129	0.811311	0.811332	0.811353	0.811374	0.811396	0.811418	0.81144	0.811462	0.811485	0.811508	0.811531	0.811555	0.811579	0.811603	0.811627	0.811652	0.811677	0.811703	0.811729	0.811755	0.811781
0.810773	0.810788	0.810803	0.810819	0.810834	0.81085	0.810866	0.810882	0.810898	0.810915	0.810931	0.810948	0.810965	0.810982	0.811	0.811017	0.811035	0.811053	0.811071	0.811089	0.811108	0.811127	0.811146	0.811165	0.811184	0.811204	0.811224	0.811244	0.811265	0.811285	0.811306	0.811327	0.811349	0.81137	0.811392	0.811414	0.811437	0.811459	0.811482	0.811506	0.811529	0.811553	0.811577	0.811602	0.811627	0.811652	0.811677	0.811703	0.811729	0.811756
0.810745	0.81076	0.810776	0.810791	0.810807	0.810822	0.810838	0.810854	0.810871	0.810887	0.810904	0.810921	0.810938	0.810955	0.810972	0.81099	0.811008	0.811026	0.811044	0.811062	0.811081	0.8111	0.811119	0.811138	0.811157	0.811177	0.811197	0.811217	0.811238	0.811258	0.811279	0.8113	0.811322	0.811344	0.811365	0.811388	0.81141	0.811433	0.811456	0.811479	0.811503	0.811527	0.811551	0.811575	0.8116	0.811625	0.811651	0.811677	0.811703	0.811729
0.810716	0.810731	0.810747	0.810762	0.810778	0.810794	0.81081	0.810826	0.810842	0.810859	0.810875	0.810892	0.810909	0.810926	0.810944	0.810962	0.810979	0.810997	0.811016	0.811034	0.811053	0.811072	0.811091	0.81111	0.81113	0.811149	0.811169	0.81119	0.81121	0.811231	0.811252	0.811273	0.811294	0.811316	0.811338	0.81136	0.811383	0.811405	0.811428	0.811452	0.811475	0.811499	0.811524	0.811548	0.811573	0.811598	0.811624	0.811649	0.811675	0.811702
0.810686	0.810701	0.810717	0.810732	0.810748	0.810764	0.81078	0.810796	0.810812	0.810829	0.810846	0.810863	0.81088	0.810897	0.810915	0.810932	0.81095	0.810968	0.810987	0.811005	0.811024	0.811043	0.811062	0.811081	0.811101	0.811121	0.811141	0.811161	0.811181	0.811202	0.811223	0.811244	0.811266	0.811288	0.81131	0.811332	0.811354	0.811377	0.8114	0.811424	0.811447	0.811471	0.811495	0.81152	0.811545	0.81157	0.811596	0.811621	0.811647	0.811674
0.810655	0.81067	0.810686	0.810701	0.810717	0.810733	0.810749	0.810765	0.810782	0.810799	0.810815	0.810832	0.81085	0.810867	0.810884	0.810902	0.81092	0.810938	0.810957	0.810975	0.810994	0.811013	0.811032	0.811052	0.811071	0.811091	0.811111	0.811131	0.811152	0.811173	0.811194	0.811215	0.811237	0.811258	0.81128	0.811303	0.811325	0.811348	0.811371	0.811395	0.811418	0.811442	0.811466	0.811491	0.811516	0.811541	0.811567	0.811593	0.811619	0.811645
0.810623	0.810638	0.810654	0.81067	0.810685	0.810701	0.810718	0.810734	0.81075	0.810767	0.810784	0.810801	0.810818	0.810836	0.810853	0.810871	0.810889	0.810907	0.810926	0.810944	0.810963	0.810982	0.811001	0.811021	0.811041	0.811061	0.811081	0.811101	0.811122	0.811142	0.811163	0.811185	0.811206	0.811228	0.81125	0.811273	0.811295	0.811318	0.811341	0.811365	0.811388	0.811412	0.811437	0.811461	0.811486	0.811511	0.811537	0.811563	0.811589	0.811616
0.81059	0.810605	0.810621	0.810637	0.810653	0.810669	0.810685	0.810701	0.810718	0.810735	0.810752	0.810769	0.810786	0.810804	0.810821	0.810839	0.810857	0.810875	0.810894	0.810913	0.810931	0.810951	0.81097	0.810989	0.811009	0.811029	0.811049	0.81107	0.81109	0.811111	0.811132	0.811154	0.811175	0.811197	0.811219	0.811242	0.811264	0.811287	0.81131	0.811334	0.811358	0.811382	0.811406	0.811431	0.811456	0.811481	0.811507	0.811532	0.811559	0.811585
0.810556	0.810571	0.810587	0.810603	0.810619	0.810635	0.810651	0.810668	0.810684	0.810701	0.810718	0.810735	0.810753	0.81077	0.810788	0.810806	0.810824	0.810843	0.810861	0.81088	0.810899	0.810918	0.810937	0.810957	0.810977	0.810997	0.811017	0.811037	0.811058	0.811079	0.8111	0.811122	0.811143	0.811165	0.811187	0.81121	0.811233	0.811256	0.811279	0.811302	0.811326	0.81135	0.811375	0.811399	0.811424	0.81145	0.811475	0.811501	0.811528	0.811554
0.810521	0.810536	0.810552	0.810568	0.810584	0.8106	0.810617	0.810633	0.81065	0.810667	0.810684	0.810701	0.810719	0.810736	0.810754	0.810772	0.81079	0.810809	0.810827	0.810846	0.810865	0.810884	0.810904	0.810923	0.810943	0.810963	0.810984	0.811004	0.811025	0.811046	0.811067	0.811089	0.81111	0.811132	0.811155	0.811177	0.8112	0.811223	0.811246	0.81127	0.811294	0.811318	0.811342	0.811367	0.811392	0.811417	0.811443	0.811469	0.811495	0.811522
0.810485	0.8105	0.810516	0.810532	0.810548	0.810565	0.810581	0.810598	0.810614	0.810631	0.810649	0.810666	0.810684	0.810701	0.810719	0.810737	0.810756	0.810774	0.810793	0.810812	0.810831	0.81085	0.810869	0.810889	0.810909	0.810929	0.81095	0.81097	0.810991	0.811012	0.811033	0.811055	0.811077	0.811099	0.811121	0.811144	0.811166	0.81119	0.811213	0.811237	0.81126	0.811285	0.811309	0.811334	0.811359	0.811384	0.81141	0.811436	0.811463	0.811489
0.810448	0.810463	0.810479	0.810495	0.810511	0.810528	0.810544	0.810561	0.810578	0.810595	0.810612	0.81063	0.810647	0.810665	0.810683	0.810701	0.81072	0.810738	0.810757	0.810776	0.810795	0.810814	0.810834	0.810854	0.810874	0.810894	0.810915	0.810935	0.810956	0.810977	0.810999	0.81102	0.811042	0.811064	0.811087	0.811109	0.811132	0.811155	0.811179	0.811202	0.811226	0.811251	0.811275	0.8113	0.811325	0.811351	0.811376	0.811403	0.811429	0.811456
0.810409	0.810425	0.810441	0.810457	0.810474	0.81049	0.810507	0.810524	0.810541	0.810558	0.810575	0.810593	0.81061	0.810628	0.810646	0.810664	0.810683	0.810702	0.81072	0.810739	0.810759	0.810778	0.810798	0.810818	0.810838	0.810858	0.810879	0.810899	0.81092	0.810941	0.810963	0.810985	0.811007	0.811029	0.811051	0.811074	0.811097	0.81112	0.811144	0.811167	0.811191	0.811216	0.81124	0.811265	0.81129	0.811316	0.811342	0.811368	0.811395	0.811421
0.81037	0.810386	0.810402	0.810418	0.810435	0.810451	0.810468	0.810485	0.810502	0.810519	0.810537	0.810554	0.810572	0.81059	0.810608	0.810627	0.810645	0.810664	0.810683	0.810702	0.810721	0.810741	0.810761	0.81078	0.810801	0.810821	0.810842	0.810862	0.810884	0.810905	0.810926	0.810948	0.81097	0.810992	0.811015	0.811038	0.811061	0.811084	0.811108	0.811131	0.811156	0.81118	0.811205	0.81123	0.811255	0.811281	0.811306	0.811333	0.811359	0.811386
0.81033	0.810346	0.810362	0.810378	0.810395	0.810412	0.810428	0.810445	0.810463	0.81048	0.810497	0.810515	0.810533	0.810551	0.810569	0.810588	0.810606	0.810625	0.810644	0.810663	0.810683	0.810702	0.810722	0.810742	0.810763	0.810783	0.810804	0.810825	0.810846	0.810867	0.810889	0.810911	0.810933	0.810955	0.810978	0.811001	0.811024	0.811047	0.811071	0.811095	0.811119	0.811143	0.811168	0.811193	0.811219	0.811244	0.81127	0.811297	0.811323	0.81135
0.810289	0.810305	0.810321	0.810337	0.810354	0.810371	0.810388	0.810405	0.810422	0.810439	0.810457	0.810475	0.810493	0.810511	0.810529	0.810548	0.810567	0.810586	0.810605	0.810624	0.810644	0.810663	0.810683	0.810703	0.810724	0.810744	0.810765	0.810786	0.810807	0.810829	0.81085	0.810872	0.810895	0.810917	0.81094	0.810963	0.810986	0.811009	0.811033	0.811057	0.811081	0.811106	0.811131	0.811156	0.811181	0.811207	0.811233	0.81126	0.811286	0.811313
0.810246	0.810262	0.810279	0.810295	0.810312	0.810329	0.810346	0.810363	0.810381	0.810398	0.810416	0.810434	0.810452	0.81047	0.810488	0.810507	0.810526	0.810545	0.810564	0.810584	0.810603	0.810623	0.810643	0.810663	0.810684	0.810704	0.810725	0.810746	0.810768	0.810789	0.810811	0.810833	0.810855	0.810878	0.810901	0.810924	0.810947	0.81097	0.810994	0.811018	0.811043	0.811067	0.811092	0.811118	0.811143	0.811169	0.811195	0.811222	0.811248	0.811276
0.810203	0.810219	0.810236	0.810252	0.810269	0.810286	0.810303	0.81032	0.810338	0.810356	0.810373	0.810391	0.81041	0.810428	0.810447	0.810465	0.810484	0.810503	0.810523	0.810542	0.810562	0.810582	0.810602	0.810622	0.810643	0.810664	0.810685	0.810706	0.810727	0.810749	0.810771	0.810793	0.810815	0.810838	0.810861	0.810884	0.810907	0.810931	0.810955	0.810979	0.811003	0.811028	0.811053	0.811079	0.811104	0.81113	0.811156	0.811183	0.81121	0.811237
0.810158	0.810175	0.810191	0.810208	0.810225	0.810242	0.810259	0.810277	0.810294	0.810312	0.81033	0.810348	0.810366	0.810385	0.810404	0.810422	0.810441	0.810461	0.81048	0.8105	0.81052	0.81054	0.81056	0.81058	0.810601	0.810622	0.810643	0.810664	0.810686	0.810707	0.810729	0.810752	0.810774	0.810797	0.81082	0.810843	0.810867	0.81089	0.810914	0.810939	0.810963	0.810988	0.811013	0.811039	0.811064	0.81109	0.811117	0.811143	0.81117	0.811198
0.810113	0.810129	0.810146	0.810163	0.81018	0.810197	0.810214	0.810232	0.81025	0.810267	0.810286	0.810304	0.810322	0.810341	0.81036	0.810379	0.810398	0.810417	0.810437	0.810456	0.810476	0.810496	0.810517	0.810537	0.810558	0.810579	0.8106	0.810622	0.810643	0.810665	0.810687	0.81071	0.810732	0.810755	0.810778	0.810801	0.810825	0.810849	0.810873	0.810897	0.810922	0.810947	0.810972	0.810998	0.811024	0.81105	0.811076	0.811103	0.81113	0.811157
0.810066	0.810082	0.810099	0.810116	0.810134	0.810151	0.810168	0.810186	0.810204	0.810222	0.81024	0.810258	0.810277	0.810296	0.810315	0.810334	0.810353	0.810372	0.810392	0.810412	0.810432	0.810452	0.810473	0.810493	0.810514	0.810535	0.810557	0.810578	0.8106	0.810622	0.810644	0.810667	0.810689	0.810712	0.810735	0.810759	0.810782	0.810806	0.810831	0.810855	0.81088	0.810905	0.81093	0.810956	0.810982	0.811008	0.811035	0.811062	0.811089	0.811116
0.810018	0.810035	0.810052	0.810069	0.810086	0.810104	0.810121	0.810139	0.810157	0.810175	0.810193	0.810212	0.810231	0.810249	0.810268	0.810288	0.810307	0.810327	0.810346	0.810366	0.810387	0.810407	0.810428	0.810448	0.810469	0.810491	0.810512	0.810534	0.810555	0.810578	0.8106	0.810622	0.810645	0.810668	0.810692	0.810715	0.810739	0.810763	0.810787	0.810812	0.810837	0.810862	0.810888	0.810913	0.810939	0.810966	0.810992	0.811019	0.811047	0.811074
0.809969	0.809986	0.810003	0.81002	0.810038	0.810055	0.810073	0.810091	0.810109	0.810127	0.810146	0.810164	0.810183	0.810202	0.810221	0.810241	0.81026	0.81028	0.8103	0.81032	0.81034	0.810361	0.810381	0.810402	0.810423	0.810445	0.810466	0.810488	0.81051	0.810532	0.810555	0.810577	0.8106	0.810624	0.810647	0.810671	0.810695	0.810719	0.810743	0.810768	0.810793	0.810818	0.810844	0.81087	0.810896	0.810922	0.810949	0.810976	0.811004	0.811031
0.809919	0.809936	0.809953	0.809971	0.809988	0.810006	0.810024	0.810042	0.81006	0.810079	0.810097	0.810116	0.810135	0.810154	0.810173	0.810193	0.810212	0.810232	0.810252	0.810272	0.810293	0.810313	0.810334	0.810355	0.810377	0.810398	0.81042	0.810442	0.810464	0.810486	0.810509	0.810531	0.810555	0.810578	0.810601	0.810625	0.810649	0.810674	0.810698	0.810723	0.810748	0.810774	0.810799	0.810825	0.810852	0.810878	0.810905	0.810932	0.81096	0.810988
0.809868	0.809885	0.809902	0.80992	0.809938	0.809955	0.809973	0.809992	0.81001	0.810029	0.810047	0.810066	0.810085	0.810104	0.810124	0.810143	0.810163	0.810183	0.810203	0.810224	0.810244	0.810265	0.810286	0.810307	0.810329	0.81035	0.810372	0.810394	0.810416	0.810439	0.810462	0.810485	0.810508	0.810531	0.810555	0.810579	0.810603	0.810627	0.810652	0.810677	0.810702	0.810728	0.810754	0.81078	0.810806	0.810833	0.81086	0.810887	0.810915	0.810943
0.809815	0.809833	0.80985	0.809868	0.809886	0.809904	0.809922	0.80994	0.809959	0.809977	0.809996	0.810015	0.810035	0.810054	0.810073	0.810093	0.810113	0.810133	0.810154	0.810174	0.810195	0.810216	0.810237	0.810258	0.81028	0.810301	0.810323	0.810346	0.810368	0.810391	0.810413	0.810437	0.81046	0.810483	0.810507	0.810531	0.810556	0.81058	0.810605	0.81063	0.810656	0.810681	0.810707	0.810734	0.81076	0.810787	0.810814	0.810842	0.810869	0.810898
0.809762	0.809779	0.809797	0.809815	0.809833	0.809851	0.809869	0.809888	0.809906	0.809925	0.809944	0.809963	0.809983	0.810002	0.810022	0.810042	0.810062	0.810082	0.810103	0.810123	0.810144	0.810165	0.810187	0.810208	0.81023	0.810252	0.810274	0.810296	0.810319	0.810341	0.810364	0.810388	0.810411	0.810435	0.810459	0.810483	0.810507	0.810532	0.810557	0.810582	0.810608	0.810634	0.81066	0.810686	0.810713	0.81074	0.810767	0.810795	0.810823	0.810851
0.809707	0.809725	0.809743	0.809761	0.809779	0.809797	0.809815	0.809834	0.809853	0.809872	0.809891	0.80991	0.80993	0.80995	0.809969	0.809989	0.81001	0.81003	0.810051	0.810072	0.810093	0.810114	0.810135	0.810157	0.810179	0.810201	0.810223	0.810245	0.810268	0.810291	0.810314	0.810337	0.810361	0.810385	0.810409	0.810433	0.810458	0.810483	0.810508	0.810534	0.810559	0.810585	0.810611	0.810638	0.810665	0.810692	0.810719	0.810747	0.810775	0.810804
0.809651	0.809669	0.809687	0.809705	0.809723	0.809742	0.809761	0.809779	0.809798	0.809817	0.809837	0.809856	0.809876	0.809896	0.809916	0.809936	0.809956	0.809977	0.809998	0.810019	0.81004	0.810061	0.810083	0.810104	0.810126	0.810149	0.810171	0.810194	0.810216	0.81024	0.810263	0.810286	0.81031	0.810334	0.810358	0.810383	0.810408	0.810433	0.810458	0.810484	0.81051	0.810536	0.810562	0.810589	0.810616	0.810643	0.810671	0.810699	0.810727	0.810755
0.809594	0.809612	0.80963	0.809648	0.809667	0.809686	0.809704	0.809723	0.809742	0.809762	0.809781	0.809801	0.809821	0.809841	0.809861	0.809881	0.809902	0.809922	0.809943	0.809965	0.809986	0.810007	0.810029	0.810051	0.810073	0.810096	0.810118	0.810141	0.810164	0.810187	0.810211	0.810234	0.810258	0.810282	0.810307	0.810332	0.810356	0.810382	0.810407	0.810433	0.810459	0.810485	0.810512	0.810539	0.810566	0.810593	0.810621	0.810649	0.810677	0.810706
0.809536	0.809554	0.809572	0.809591	0.809609	0.809628	0.809647	0.809666	0.809685	0.809705	0.809725	0.809744	0.809764	0.809784	0.809805	0.809825	0.809846	0.809867	0.809888	0.809909	0.809931	0.809953	0.809974	0.809997	0.810019	0.810041	0.810064	0.810087	0.81011	0.810134	0.810157	0.810181	0.810205	0.81023	0.810254	0.810279	0.810304	0.810329	0.810355	0.810381	0.810407	0.810434	0.81046	0.810487	0.810515	0.810542	0.81057	0.810598	0.810627	0.810656
0.809476	0.809494	0.809513	0.809532	0.80955	0.809569	0.809588	0.809608	0.809627	0.809647	0.809667	0.809687	0.809707	0.809727	0.809748	0.809768	0.809789	0.80981	0.809832	0.809853	0.809875	0.809897	0.809919	0.809941	0.809963	0.809986	0.810009	0.810032	0.810055	0.810079	0.810103	0.810127	0.810151	0.810176	0.8102	0.810225	0.810251	0.810276	0.810302	0.810328	0.810354	0.810381	0.810408	0.810435	0.810463	0.81049	0.810518	0.810547	0.810576	0.810605
0.809415	0.809434	0.809452	0.809471	0.80949	0.809509	0.809529	0.809548	0.809568	0.809588	0.809608	0.809628	0.809648	0.809669	0.809689	0.80971	0.809731	0.809752	0.809774	0.809796	0.809817	0.809839	0.809862	0.809884	0.809907	0.80993	0.809953	0.809976	0.809999	0.810023	0.810047	0.810071	0.810096	0.810121	0.810146	0.810171	0.810196	0.810222	0.810248	0.810274	0.810301	0.810327	0.810354	0.810382	0.81041	0.810437	0.810466	0.810494	0.810523	0.810553
0.809353	0.809372	0.809391	0.80941	0.809429	0.809448	0.809468	0.809487	0.809507	0.809527	0.809547	0.809568	0.809588	0.809609	0.80963	0.809651	0.809672	0.809693	0.809715	0.809737	0.809759	0.809781	0.809804	0.809826	0.809849	0.809872	0.809895	0.809919	0.809942	0.809966	0.809991	0.810015	0.81004	0.810064	0.81009	0.810115	0.810141	0.810166	0.810193	0.810219	0.810246	0.810273	0.8103	0.810328	0.810355	0.810384	0.810412	0.810441	0.81047	0.810499
0.80929	0.809308	0.809328	0.809347	0.809366	0.809386	0.809405	0.809425	0.809445	0.809465	0.809486	0.809506	0.809527	0.809548	0.809569	0.80959	0.809612	0.809633	0.809655	0.809677	0.809699	0.809722	0.809744	0.809767	0.80979	0.809813	0.809837	0.80986	0.809884	0.809908	0.809933	0.809957	0.809982	0.810007	0.810033	0.810058	0.810084	0.81011	0.810136	0.810163	0.81019	0.810217	0.810244	0.810272	0.8103	0.810329	0.810357	0.810386	0.810416	0.810445
0.809225	0.809244	0.809263	0.809283	0.809302	0.809322	0.809342	0.809362	0.809382	0.809402	0.809423	0.809444	0.809464	0.809486	0.809507	0.809528	0.80955	0.809572	0.809594	0.809616	0.809638	0.809661	0.809684	0.809707	0.80973	0.809753	0.809777	0.809801	0.809825	0.809849	0.809874	0.809899	0.809924	0.809949	0.809974	0.81	0.810026	0.810052	0.810079	0.810106	0.810133	0.81016	0.810188	0.810216	0.810244	0.810273	0.810301	0.810331	0.81036	0.81039
0.809159	0.809178	0.809197	0.809217	0.809237	0.809257	0.809277	0.809297	0.809317	0.809338	0.809359	0.80938	0.809401	0.809422	0.809443	0.809465	0.809487	0.809509	0.809531	0.809554	0.809576	0.809599	0.809622	0.809645	0.809669	0.809692	0.809716	0.80974	0.809764	0.809789	0.809814	0.809839	0.809864	0.809889	0.809915	0.809941	0.809967	0.809994	0.81002	0.810047	0.810075	0.810102	0.81013	0.810158	0.810187	0.810215	0.810245	0.810274	0.810304	0.810334
0.809091	0.809111	0.80913	0.80915	0.80917	0.80919	0.809211	0.809231	0.809252	0.809272	0.809293	0.809314	0.809336	0.809357	0.809379	0.809401	0.809423	0.809445	0.809467	0.80949	0.809513	0.809536	0.809559	0.809582	0.809606	0.80963	0.809654	0.809678	0.809703	0.809727	0.809752	0.809778	0.809803	0.809829	0.809855	0.809881	0.809907	0.809934	0.809961	0.809988	0.810016	0.810043	0.810071	0.8101	0.810128	0.810157	0.810187	0.810216	0.810246	0.810276
0.809022	0.809042	0.809062	0.809082	0.809102	0.809123	0.809143	0.809164	0.809184	0.809205	0.809227	0.809248	0.809269	0.809291	0.809313	0.809335	0.809357	0.80938	0.809402	0.809425	0.809448	0.809471	0.809495	0.809518	0.809542	0.809566	0.809591	0.809615	0.80964	0.809665	0.80969	0.809715	0.809741	0.809767	0.809793	0.809819	0.809846	0.809873	0.8099	0.809927	0.809955	0.809983	0.810011	0.81004	0.810069	0.810098	0.810128	0.810157	0.810187	0.810218
0.808952	0.808972	0.808992	0.809012	0.809033	0.809053	0.809074	0.809095	0.809116	0.809137	0.809159	0.80918	0.809202	0.809224	0.809246	0.809268	0.809291	0.809313	0.809336	0.809359	0.809382	0.809406	0.809429	0.809453	0.809477	0.809502	0.809526	0.809551	0.809576	0.809601	0.809626	0.809652	0.809678	0.809704	0.80973	0.809757	0.809784	0.809811	0.809838	0.809866	0.809894	0.809922	0.80995	0.809979	0.810008	0.810038	0.810067	0.810097	0.810128	0.810158
0.808881	0.808901	0.808921	0.808941	0.808962	0.808983	0.809004	0.809025	0.809046	0.809068	0.809089	0.809111	0.809133	0.809155	0.809177	0.8092	0.809222	0.809245	0.809268	0.809292	0.809315	0.809339	0.809363	0.809387	0.809411	0.809435	0.80946	0.809485	0.80951	0.809536	0.809561	0.809587	0.809613	0.809639	0.809666	0.809693	0.80972	0.809747	0.809775	0.809803	0.809831	0.809859	0.809888	0.809917	0.809946	0.809976	0.810006	0.810036	0.810067	0.810098
0.808808	0.808828	0.808848	0.808869	0.80889	0.808911	0.808932	0.808953	0.808975	0.808996	0.809018	0.80904	0.809062	0.809085	0.809107	0.80913	0.809153	0.809176	0.809199	0.809223	0.809247	0.80927	0.809295	0.809319	0.809343	0.809368	0.809393	0.809418	0.809444	0.809469	0.809495	0.809521	0.809547	0.809574	0.809601	0.809628	0.809655	0.809683	0.809711	0.809739	0.809767	0.809796	0.809825	0.809854	0.809883	0.809913	0.809944	0.809974	0.810005	0.810036
0.808733	0.808754	0.808774	0.808795	0.808816	0.808837	0.808859	0.80888	0.808902	0.808924	0.808946	0.808968	0.808991	0.809013	0.809036	0.809059	0.809082	0.809105	0.809129	0.809153	0.809177	0.809201	0.809225	0.80925	0.809274	0.809299	0.809324	0.80935	0.809376	0.809401	0.809427	0.809454	0.80948	0.809507	0.809534	0.809561	0.809589	0.809617	0.809645	0.809673	0.809702	0.809731	0.80976	0.80979	0.809819	0.809849	0.80988	0.809911	0.809942	0.809973
0.808657	0.808678	0.808699	0.80872	0.808741	0.808763	0.808784	0.808806	0.808828	0.80885	0.808872	0.808895	0.808918	0.80894	0.808963	0.808987	0.80901	0.809034	0.809057	0.809081	0.809105	0.80913	0.809154	0.809179	0.809204	0.809229	0.809255	0.80928	0.809306	0.809332	0.809359	0.809385	0.809412	0.809439	0.809466	0.809494	0.809522	0.80955	0.809578	0.809607	0.809636	0.809665	0.809694	0.809724	0.809754	0.809784	0.809815	0.809846	0.809877	0.809909
0.808579	0.8086	0.808622	0.808643	0.808665	0.808686	0.808708	0.80873	0.808752	0.808775	0.808797	0.80882	0.808843	0.808866	0.808889	0.808913	0.808936	0.80896	0.808984	0.809008	0.809033	0.809057	0.809082	0.809107	0.809132	0.809158	0.809184	0.809209	0.809236	0.809262	0.809288	0.809315	0.809342	0.80937	0.809397	0.809425	0.809453	0.809481	0.80951	0.809539	0.809568	0.809597	0.809627	0.809657	0.809687	0.809718	0.809749	0.80978	0.809812	0.809844
0.8085	0.808522	0.808543	0.808565	0.808586	0.808608	0.808631	0.808653	0.808675	0.808698	0.808721	0.808744	0.808767	0.80879	0.808814	0.808837	0.808861	0.808885	0.80891	0.808934	0.808959	0.808984	0.809009	0.809034	0.809059	0.809085	0.809111	0.809137	0.809164	0.80919	0.809217	0.809244	0.809271	0.809299	0.809327	0.809355	0.809383	0.809412	0.809441	0.80947	0.809499	0.809529	0.809559	0.809589	0.80962	0.80965	0.809682	0.809713	0.809745	0.809777
0.80842	0.808441	0.808463	0.808485	0.808507	0.808529	0.808551	0.808574	0.808597	0.80862	0.808643	0.808666	0.808689	0.808713	0.808737	0.80876	0.808785	0.808809	0.808833	0.808858	0.808883	0.808908	0.808934	0.808959	0.808985	0.809011	0.809037	0.809063	0.80909	0.809117	0.809144	0.809171	0.809199	0.809227	0.809255	0.809283	0.809312	0.809341	0.80937	0.809399	0.809429	0.809459	0.809489	0.80952	0.80955	0.809582	0.809613	0.809645	0.809677	0.809709
0.808337	0.808359	0.808381	0.808403	0.808426	0.808448	0.808471	0.808493	0.808516	0.80854	0.808563	0.808586	0.80861	0.808634	0.808658	0.808682	0.808707	0.808731	0.808756	0.808781	0.808806	0.808832	0.808857	0.808883	0.808909	0.808935	0.808962	0.808988	0.809015	0.809042	0.80907	0.809097	0.809125	0.809153	0.809182	0.80921	0.809239	0.809268	0.809298	0.809327	0.809357	0.809388	0.809418	0.809449	0.80948	0.809512	0.809543	0.809575	0.809608	0.80964
0.808253	0.808276	0.808298	0.80832	0.808343	0.808365	0.808388	0.808411	0.808435	0.808458	0.808482	0.808505	0.808529	0.808553	0.808578	0.808602	0.808627	0.808652	0.808677	0.808702	0.808728	0.808753	0.808779	0.808805	0.808832	0.808858	0.808885	0.808912	0.808939	0.808966	0.808994	0.809022	0.80905	0.809078	0.809107	0.809136	0.809165	0.809195	0.809224	0.809254	0.809284	0.809315	0.809346	0.809377	0.809408	0.80944	0.809472	0.809504	0.809537	0.80957
0.808168	0.80819	0.808213	0.808235	0.808258	0.808281	0.808304	0.808328	0.808351	0.808375	0.808399	0.808423	0.808447	0.808471	0.808496	0.808521	0.808546	0.808571	0.808596	0.808622	0.808648	0.808674	0.8087	0.808726	0.808753	0.808779	0.808806	0.808834	0.808861	0.808889	0.808917	0.808945	0.808973	0.809002	0.809031	0.80906	0.80909	0.809119	0.809149	0.80918	0.80921	0.809241	0.809272	0.809304	0.809335	0.809367	0.8094	0.809432	0.809465	0.809499
0.808081	0.808103	0.808126	0.808149	0.808172	0.808195	0.808219	0.808242	0.808266	0.80829	0.808314	0.808339	0.808363	0.808388	0.808413	0.808438	0.808463	0.808488	0.808514	0.80854	0.808566	0.808592	0.808619	0.808645	0.808672	0.808699	0.808727	0.808754	0.808782	0.80881	0.808838	0.808867	0.808895	0.808924	0.808954	0.808983	0.809013	0.809043	0.809073	0.809104	0.809135	0.809166	0.809197	0.809229	0.809261	0.809293	0.809326	0.809359	0.809392	0.809426
0.807992	0.808014	0.808038	0.808061	0.808084	0.808108	0.808132	0.808155	0.80818	0.808204	0.808228	0.808253	0.808278	0.808303	0.808328	0.808353	0.808379	0.808404	0.80843	0.808456	0.808483	0.808509	0.808536	0.808563	0.80859	0.808618	0.808645	0.808673	0.808701	0.808729	0.808758	0.808787	0.808816	0.808845	0.808875	0.808904	0.808934	0.808965	0.808995	0.809026	0.809057	0.809089	0.809121	0.809153	0.809185	0.809218	0.809251	0.809284	0.809317	0.809351
0.807901	0.807924	0.807947	0.807971	0.807995	0.808019	0.808043	0.808067	0.808091	0.808116	0.80814	0.808165	0.80819	0.808216	0.808241	0.808267	0.808293	0.808319	0.808345	0.808371	0.808398	0.808425	0.808452	0.808479	0.808507	0.808534	0.808562	0.80859	0.808619	0.808647	0.808676	0.808705	0.808735	0.808764	0.808794	0.808824	0.808855	0.808885	0.808916	0.808947	0.808979	0.809011	0.809043	0.809075	0.809108	0.809141	0.809174	0.809208	0.809242	0.809276
0.807808	0.807832	0.807855	0.807879	0.807903	0.807927	0.807952	0.807976	0.808001	0.808026	0.808051	0.808076	0.808102	0.808127	0.808153	0.808179	0.808205	0.808231	0.808258	0.808285	0.808312	0.808339	0.808366	0.808394	0.808421	0.808449	0.808478	0.808506	0.808535	0.808564	0.808593	0.808622	0.808652	0.808682	0.808712	0.808743	0.808773	0.808804	0.808835	0.808867	0.808899	0.808931	0.808963	0.808996	0.809029	0.809062	0.809096	0.80913	0.809164	0.809199
0.807714	0.807738	0.807762	0.807786	0.80781	0.807835	0.807859	0.807884	0.807909	0.807934	0.80796	0.807985	0.808011	0.808037	0.808063	0.808089	0.808116	0.808142	0.808169	0.808196	0.808223	0.808251	0.808279	0.808306	0.808335	0.808363	0.808392	0.80842	0.808449	0.808479	0.808508	0.808538	0.808568	0.808598	0.808629	0.808659	0.80869	0.808722	0.808753	0.808785	0.808817	0.80885	0.808882	0.808915	0.808949	0.808982	0.809016	0.809051	0.809085	0.80912
0.807618	0.807642	0.807666	0.80769	0.807715	0.80774	0.807765	0.80779	0.807815	0.807841	0.807866	0.807892	0.807918	0.807945	0.807971	0.807998	0.808024	0.808051	0.808079	0.808106	0.808134	0.808161	0.808189	0.808218	0.808246	0.808275	0.808304	0.808333	0.808362	0.808392	0.808422	0.808452	0.808482	0.808513	0.808543	0.808574	0.808606	0.808637	0.808669	0.808702	0.808734	0.808767	0.8088	0.808833	0.808867	0.808901	0.808935	0.80897	0.809005	0.80904
0.807519	0.807544	0.807568	0.807593	0.807618	0.807643	0.807669	0.807694	0.80772	0.807746	0.807772	0.807798	0.807824	0.807851	0.807877	0.807904	0.807931	0.807959	0.807986	0.808014	0.808042	0.80807	0.808098	0.808127	0.808156	0.808185	0.808214	0.808243	0.808273	0.808303	0.808333	0.808364	0.808394	0.808425	0.808456	0.808488	0.80852	0.808552	0.808584	0.808616	0.808649	0.808682	0.808716	0.80875	0.808784	0.808818	0.808853	0.808888	0.808923	0.808959
0.807419	0.807444	0.807469	0.807494	0.807519	0.807545	0.80757	0.807596	0.807622	0.807648	0.807675	0.807701	0.807728	0.807755	0.807782	0.807809	0.807837	0.807864	0.807892	0.80792	0.807949	0.807977	0.808006	0.808035	0.808064	0.808093	0.808123	0.808152	0.808183	0.808213	0.808243	0.808274	0.808305	0.808336	0.808368	0.8084	0.808432	0.808464	0.808497	0.80853	0.808563	0.808596	0.80863	0.808664	0.808699	0.808733	0.808768	0.808804	0.80884	0.808876
0.807317	0.807342	0.807367	0.807393	0.807419	0.807444	0.80747	0.807496	0.807523	0.807549	0.807576	0.807603	0.80763	0.807657	0.807685	0.807712	0.80774	0.807768	0.807796	0.807825	0.807853	0.807882	0.807911	0.80794	0.80797	0.808	0.80803	0.80806	0.80809	0.808121	0.808152	0.808183	0.808214	0.808246	0.808278	0.80831	0.808342	0.808375	0.808408	0.808441	0.808475	0.808509	0.808543	0.808577	0.808612	0.808647	0.808683	0.808718	0.808755	0.808791
0.807213	0.807238	0.807264	0.80729	0.807316	0.807342	0.807368	0.807395	0.807421	0.807448	0.807475	0.807503	0.80753	0.807557	0.807585	0.807613	0.807641	0.80767	0.807698	0.807727	0.807756	0.807785	0.807815	0.807844	0.807874	0.807904	0.807935	0.807965	0.807996	0.808027	0.808058	0.80809	0.808121	0.808153	0.808186	0.808218	0.808251	0.808284	0.808318	0.808351	0.808385	0.808419	0.808454	0.808489	0.808524	0.808559	0.808595	0.808631	0.808668	0.808705
0.807107	0.807132	0.807158	0.807185	0.807211	0.807237	0.807264	0.807291	0.807318	0.807345	0.807373	0.8074	0.807428	0.807456	0.807484	0.807512	0.807541	0.80757	0.807599	0.807628	0.807657	0.807687	0.807716	0.807746	0.807777	0.807807	0.807838	0.807869	0.8079	0.807931	0.807963	0.807995	0.808027	0.808059	0.808092	0.808125	0.808158	0.808192	0.808225	0.808259	0.808294	0.808328	0.808363	0.808399	0.808434	0.80847	0.808506	0.808543	0.80858	0.808617
0.806998	0.807024	0.807051	0.807077	0.807104	0.807131	0.807158	0.807185	0.807213	0.80724	0.807268	0.807296	0.807324	0.807352	0.807381	0.807409	0.807438	0.807467	0.807497	0.807526	0.807556	0.807586	0.807616	0.807647	0.807677	0.807708	0.807739	0.80777	0.807802	0.807834	0.807866	0.807898	0.80793	0.807963	0.807996	0.80803	0.808063	0.808097	0.808131	0.808166	0.8082	0.808236	0.808271	0.808307	0.808342	0.808379	0.808415	0.808452	0.80849	0.808527
0.806888	0.806914	0.806941	0.806968	0.806995	0.807022	0.80705	0.807077	0.807105	0.807133	0.807161	0.807189	0.807218	0.807247	0.807275	0.807305	0.807334	0.807363	0.807393	0.807423	0.807453	0.807483	0.807514	0.807545	0.807576	0.807607	0.807638	0.80767	0.807702	0.807734	0.807767	0.807799	0.807832	0.807865	0.807899	0.807933	0.807967	0.808001	0.808035	0.80807	0.808105	0.808141	0.808177	0.808213	0.808249	0.808286	0.808323	0.80836	0.808398	0.808436
0.806775	0.806802	0.806829	0.806856	0.806884	0.806911	0.806939	0.806967	0.806995	0.807024	0.807052	0.807081	0.80711	0.807139	0.807168	0.807198	0.807227	0.807257	0.807287	0.807317	0.807348	0.807379	0.80741	0.807441	0.807472	0.807504	0.807536	0.807568	0.8076	0.807633	0.807666	0.807699	0.807732	0.807766	0.807799	0.807834	0.807868	0.807903	0.807938	0.807973	0.808009	0.808044	0.808081	0.808117	0.808154	0.808191	0.808229	0.808266	0.808305	0.808343
0.80666	0.806687	0.806715	0.806742	0.80677	0.806798	0.806826	0.806855	0.806883	0.806912	0.806941	0.80697	0.806999	0.807029	0.807058	0.807088	0.807118	0.807149	0.807179	0.80721	0.807241	0.807272	0.807303	0.807335	0.807367	0.807399	0.807431	0.807464	0.807496	0.807529	0.807563	0.807596	0.80763	0.807664	0.807698	0.807733	0.807767	0.807803	0.807838	0.807874	0.80791	0.807946	0.807983	0.80802	0.808057	0.808094	0.808132	0.808171	0.808209	0.808248
0.806543	0.80657	0.806598	0.806626	0.806654	0.806683	0.806711	0.80674	0.806769	0.806798	0.806828	0.806857	0.806887	0.806917	0.806947	0.806977	0.807007	0.807038	0.807069	0.8071	0.807132	0.807163	0.807195	0.807227	0.807259	0.807292	0.807324	0.807357	0.80739	0.807424	0.807457	0.807491	0.807526	0.80756	0.807595	0.80763	0.807665	0.807701	0.807736	0.807773	0.807809	0.807846	0.807883	0.80792	0.807958	0.807996	0.808034	0.808073	0.808112	0.808152
0.806423	0.806451	0.806479	0.806508	0.806536	0.806565	0.806594	0.806623	0.806653	0.806682	0.806712	0.806742	0.806772	0.806802	0.806833	0.806863	0.806894	0.806925	0.806957	0.806988	0.80702	0.807052	0.807084	0.807117	0.807149	0.807182	0.807215	0.807249	0.807282	0.807316	0.80735	0.807385	0.807419	0.807454	0.807489	0.807525	0.80756	0.807596	0.807633	0.807669	0.807706	0.807743	0.807781	0.807819	0.807857	0.807896	0.807934	0.807974	0.808013	0.808053
0.806301	0.806329	0.806358	0.806387	0.806416	0.806445	0.806474	0.806504	0.806534	0.806564	0.806594	0.806624	0.806655	0.806685	0.806716	0.806747	0.806779	0.80681	0.806842	0.806874	0.806906	0.806939	0.806971	0.807004	0.807037	0.807071	0.807104	0.807138	0.807172	0.807206	0.807241	0.807276	0.807311	0.807346	0.807382	0.807418	0.807454	0.80749	0.807527	0.807564	0.807602	0.807639	0.807677	0.807716	0.807754	0.807793	0.807832	0.807872	0.807912	0.807953
0.806176	0.806205	0.806234	0.806263	0.806293	0.806322	0.806352	0.806382	0.806412	0.806443	0.806473	0.806504	0.806535	0.806566	0.806598	0.806629	0.806661	0.806693	0.806725	0.806758	0.80679	0.806823	0.806856	0.806889	0.806923	0.806957	0.806991	0.807025	0.80706	0.807094	0.807129	0.807165	0.8072	0.807236	0.807272	0.807308	0.807345	0.807382	0.807419	0.807457	0.807495	0.807533	0.807571	0.80761	0.807649	0.807689	0.807728	0.807769	0.807809	0.80785
0.806049	0.806078	0.806108	0.806137	0.806167	0.806197	0.806228	0.806258	0.806289	0.80632	0.806351	0.806382	0.806413	0.806445	0.806477	0.806509	0.806541	0.806573	0.806606	0.806639	0.806672	0.806705	0.806739	0.806772	0.806806	0.806841	0.806875	0.80691	0.806945	0.80698	0.807016	0.807051	0.807087	0.807124	0.80716	0.807197	0.807234	0.807272	0.807309	0.807347	0.807386	0.807424	0.807463	0.807503	0.807542	0.807582	0.807622	0.807663	0.807704	0.807746
0.805919	0.805949	0.805979	0.806009	0.806039	0.80607	0.8061	0.806131	0.806162	0.806194	0.806225	0.806257	0.806289	0.806321	0.806353	0.806385	0.806418	0.806451	0.806484	0.806517	0.806551	0.806585	0.806619	0.806653	0.806688	0.806722	0.806757	0.806792	0.806828	0.806864	0.8069	0.806936	0.806972	0.807009	0.807046	0.807083	0.807121	0.807159	0.807197	0.807236	0.807275	0.807314	0.807353	0.807393	0.807433	0.807474	0.807514	0.807556	0.807597	0.807639
[truncated: 1,951 more columns]

## Sheet: F2c(i)
theta	A	B	C	D
56.1047	0.72252	0.73132	0.74571	0.76728
56.4255	0.70992	0.73449	0.74782	0.76861
56.7457	0.66728	0.71451	0.73408	0.75113
57.0654	0.66129	0.73643	0.72936	0.73767
57.3845	0.69085	0.77643	0.73401	0.74704
57.7031	0.70237	0.75696	0.70958	0.71985
58.0211	0.71942	0.7597	0.72469	0.74911
58.3385	0.6912	0.76181	0.73221	0.76409
58.6552	0.69122	0.76573	0.7245	0.69529
58.9714	0.67931	0.75619	0.72674	0.68801
59.2868	0.57268	0.70633	0.72829	0.69518
59.3184	0.54368	0.70011	0.73204	0.69619
59.3499	0.51331	0.69427	0.73268	0.69834
59.3813	0.47061	0.68613	0.72844	0.70043
59.4128	0.41253	0.67014	0.72689	0.70039
59.4443	0.35178	0.66022	0.72323	0.6986
59.4758	0.28291	0.64894	0.72616	0.69612
59.5073	0.22194	0.6381	0.72372	0.69163
59.5387	0.17122	0.62329	0.72267	0.68598
59.5702	0.12704	0.59556	0.71359	0.68844
59.6016	0.1014	0.56198	0.70577	0.69036
59.6331	0.10228	0.52971	0.70241	0.69369
59.6645	0.12239	0.49643	0.69221	0.69173
59.696	0.15246	0.4414	0.68463	0.68465
59.7274	0.19574	0.38355	0.67554	0.68385
59.7588	0.24136	0.31782	0.67386	0.68637
59.7902	0.28579	0.25094	0.67778	0.68725
59.8216	0.33514	0.18917	0.68373	0.68852
59.853	0.37841	0.14097	0.68452	0.68517
59.8844	0.42155	0.1079	0.68054	0.68444
59.9158	0.45946	0.0961	0.6868	0.68689
59.9471	0.4882	0.10458	0.69249	0.68878
59.9785	0.52142	0.13328	0.70108	0.6881
60.0099	0.54796	0.17694	0.70556	0.6881
60.0412	0.57412	0.23055	0.69888	0.68002
60.0726	0.60011	0.28562	0.69593	0.68217
60.1039	0.61393	0.33399	0.69649	0.68303
60.1352	0.63079	0.38215	0.6941	0.68284
60.1666	0.6372	0.42383	0.69048	0.67785
60.1979	0.65053	0.4657	0.6862	0.67163
60.2292	0.66275	0.49718	0.68017	0.66237
60.2605	0.67606	0.52519	0.67526	0.66758
60.2918	0.67331	0.54973	0.66982	0.6752
60.3231	0.67429	0.57419	0.67104	0.67483
60.3543	0.68028	0.5915	0.65669	0.67132
60.3856	0.68327	0.60026	0.63664	0.65925
60.4169	0.69259	0.61937	0.60754	0.6569
60.4481	0.69328	0.63436	0.59111	0.65959
60.4794	0.69232	0.64579	0.57309	0.64782
60.5106	0.69935	0.65811	0.53697	0.62596
60.5419	0.70252	0.66525	0.49096	0.60538
60.5731	0.70379	0.67007	0.44177	0.58521
60.6043	0.70575	0.67275	0.38928	0.57143
60.6355	0.70052	0.66704	0.33038	0.54911
60.6667	0.70439	0.66833	0.26654	0.5226
60.6979	0.70947	0.67046	0.20108	0.47948
60.7291	0.71709	0.6693	0.13944	0.44172
60.7603	0.7208	0.66504	0.10065	0.40213
60.7915	0.72654	0.6713	0.08063	0.35783
60.8227	0.7316	0.67475	0.08558	0.29742
60.8538	0.73246	0.67675	0.10992	0.22919
60.885	0.74405	0.68246	0.15511	0.16443
60.9161	0.73811	0.68159	0.20431	0.11178
60.9473	0.73008	0.68499	0.25888	0.07694
60.9784	0.73537	0.69176	0.31275	0.0643
61.0095	0.73132	0.69739	0.35651	0.0788
61.0406	0.73283	0.70549	0.39938	0.11311
61.0717	0.72796	0.70799	0.43003	0.15948
61.1028	0.725	0.71518	0.45791	0.21793
61.1339	0.72725	0.72538	0.48711	0.27824
61.165	0.72368	0.73167	0.5113	0.32923
61.1961	0.72359	0.74192	0.53434	0.37503
61.2272	0.72192	0.74084	0.54781	0.4133
61.2582	0.72908	0.73376	0.57023	0.45003
61.2893	0.72697	0.73119	0.58721	0.47922
61.3203	0.72631	0.73358	0.61001	0.50637
61.3514	0.73475	0.74435	0.62756	0.52711
61.3824	0.74708	0.74601	0.63847	0.5434
61.4134	0.75014	0.74583	0.6487	0.5625
61.4444	0.73892	0.74299	0.66243	0.58043
61.4754	0.73849	0.74971	0.67875	0.60086
61.5064	0.74988	0.75931	0.69122	0.61466
61.5374	0.75445	0.74881	0.69731	0.61832
61.5684	0.76026	0.74553	0.70198	0.6245
61.5994	0.75219	0.73636	0.70312	0.63457
61.6303	0.74459	0.73752	0.71246	0.64355
61.6613	0.75221	0.75049	0.72635	0.64528
61.6923	0.74721	0.73922	0.70977	0.62809
61.7232	0.74493	0.73993	0.70756	0.6254
61.7541	0.73303	0.73345	0.70794	0.63092
61.785	0.72736	0.72993	0.71109	0.63869
62.0939	0.73042	0.75025	0.73152	0.68301
62.4018	0.73107	0.76549	0.75647	0.70372
62.709	0.73514	0.78375	0.76801	0.74237
63.0152	0.71539	0.77522	0.81524	0.7572
63.3206	0.70069	0.78161	0.81087	0.79796
63.6251	0.70192	0.76915	0.79804	0.80484
63.9286	0.68596	0.75414	0.76622	0.8023
64.2312	0.64118	0.71415	0.76586	0.80676
64.5328	0.65516	0.69858	0.75843	0.77401

## Sheet: F2d(i)
n	t1	t2	t3	t4
1	61.145	62.105	63.04	63.95
1.0005	61.15	62.11	63.045	63.955
1.001	61.155	62.12	63.05	63.96
1.0015	61.165	62.125	63.055	63.965
1.002	61.17	62.13	63.065	63.97
1.0025	61.175	62.135	63.07	63.975
1.003	61.185	62.145	63.075	63.98
1.0035	61.19	62.15	63.08	63.99
1.004	61.195	62.155	63.085	63.995
1.0045	61.205	62.16	63.095	64
1.005	61.21	62.17	63.1	64.005
1.0055	61.215	62.175	63.105	64.01
1.006	61.225	62.18	63.11	64.015
1.0065	61.23	62.185	63.12	64.02
1.007	61.235	62.195	63.125	64.03
1.0075	61.245	62.2	63.13	64.035
1.008	61.25	62.205	63.135	64.04
1.0085	61.255	62.215	63.14	64.045
1.009	61.265	62.22	63.15	64.05
1.0095	61.27	62.225	63.155	64.055
1.01	61.28	62.23	63.16	64.065
1.0105	61.285	62.24	63.165	64.07
1.011	61.29	62.245	63.17	64.075
1.0115	61.3	62.25	63.18	64.08
1.012	61.305	62.26	63.185	64.085
1.0125	61.31	62.265	63.19	64.09
1.013	61.32	62.27	63.195	64.1
1.0135	61.325	62.275	63.205	64.105
1.014	61.33	62.285	63.21	64.11
1.0145	61.34	62.29	63.215	64.115
1.015	61.345	62.295	63.22	64.12
1.0155	61.355	62.305	63.225	64.125
1.016	61.36	62.31	63.235	64.135
1.0165	61.365	62.315	63.24	64.14
1.017	61.375	62.32	63.245	64.145
1.0175	61.38	62.33	63.25	64.15
1.018	61.385	62.335	63.26	64.155
1.0185	61.395	62.34	63.265	64.16
1.019	61.4	62.35	63.27	64.17
1.0195	61.41	62.355	63.275	64.175
1.02	61.415	62.36	63.285	64.18
1.0205	61.42	62.37	63.29	64.185
1.021	61.43	62.375	63.295	64.19
1.0215	61.435	62.38	63.3	64.2
1.022	61.44	62.39	63.31	64.205
1.0225	61.45	62.395	63.315	64.21
1.023	61.455	62.4	63.32	64.215
1.0235	61.465	62.41	63.325	64.22
1.024	61.47	62.415	63.335	64.23
1.0245	61.475	62.42	63.34	64.235
1.025	61.485	62.425	63.345	64.24
1.0255	61.49	62.435	63.35	64.245
1.026	61.5	62.44	63.36	64.25
1.0265	61.505	62.445	63.365	64.26
1.027	61.51	62.455	63.37	64.265
1.0275	61.52	62.46	63.375	64.27
1.028	61.525	62.465	63.385	64.275
1.0285	61.535	62.475	63.39	64.28
1.029	61.54	62.48	63.395	64.29
1.0295	61.545	62.485	63.405	64.295
1.03	61.555	62.495	63.41	64.3
1.0305	61.56	62.5	63.415	64.305
1.031	61.57	62.505	63.42	64.31
1.0315	61.575	62.515	63.43	64.32
1.032	61.585	62.52	63.435	64.325
1.0325	61.59	62.53	63.44	64.33
1.033	61.595	62.535	63.445	64.335
1.0335	61.605	62.54	63.455	64.34
1.034	61.61	62.55	63.46	64.35
1.0345	61.62	62.555	63.465	64.355
1.035	61.625	62.56	63.475	64.36
1.0355	61.63	62.57	63.48	64.365
1.036	61.64	62.575	63.485	64.375
1.0365	61.645	62.58	63.49	64.38
1.037	61.655	62.59	63.5	64.385
1.0375	61.66	62.595	63.505	64.39
1.038	61.67	62.6	63.51	64.4
1.0385	61.675	62.61	63.52	64.405
1.039	61.685	62.615	63.525	64.41
1.0395	61.69	62.625	63.53	64.415
1.04	61.695	62.63	63.54	64.42
1.0405	61.705	62.635	63.545	64.43
1.041	61.71	62.645	63.55	64.435
1.0415	61.72	62.65	63.555	64.44
1.042	61.725	62.655	63.565	64.445
1.0425	61.735	62.665	63.57	64.455
1.043	61.74	62.67	63.575	64.46
1.0435	61.75	62.675	63.585	64.465
1.044	61.755	62.685	63.59	64.47
1.0445	61.76	62.69	63.595	64.48
1.045	61.77	62.7	63.605	64.485
1.0455	61.775	62.705	63.61	64.49
1.046	61.785	62.71	63.615	64.495
1.0465	61.79	62.72	63.625	64.505
1.047	61.8	62.725	63.63	64.51
1.0475	61.805	62.735	63.635	64.515
1.048	61.815	62.74	63.645	64.525
1.0485	61.82	62.745	63.65	64.53
1.049	61.83	62.755	63.655	64.535
1.0495	61.835	62.76	63.665	64.54
1.05	61.845	62.77	63.67	64.55
1.0505	61.85	62.775	63.675	64.555
1.051	61.86	62.78	63.68	64.56
1.0515	61.865	62.79	63.69	64.565
1.052	61.87	62.795	63.695	64.575
1.0525	61.88	62.805	63.705	64.58
1.053	61.885	62.81	63.71	64.585
1.0535	61.895	62.815	63.715	64.59
1.054	61.9	62.825	63.725	64.6
1.0545	61.91	62.83	63.73	64.605
1.055	61.915	62.84	63.735	64.61
1.0555	61.925	62.845	63.745	64.62
1.056	61.93	62.85	63.75	64.625
1.0565	61.94	62.86	63.755	64.63
1.057	61.945	62.865	63.765	64.635
1.0575	61.955	62.875	63.77	64.645
1.058	61.96	62.88	63.775	64.65
1.0585	61.97	62.89	63.785	64.655
1.059	61.975	62.895	63.79	64.665
1.0595	61.985	62.9	63.795	64.67
1.06	61.99	62.91	63.805	64.675
1.0605	62	62.915	63.81	64.685
1.061	62.005	62.925	63.815	64.69
1.0615	62.015	62.93	63.825	64.695
1.062	62.02	62.94	63.83	64.7
1.0625	62.03	62.945	63.84	64.71
1.063	62.035	62.95	63.845	64.715
1.0635	62.045	62.96	63.85	64.72
1.064	62.055	62.965	63.86	64.73
1.0645	62.06	62.975	63.865	64.735
1.065	62.07	62.98	63.87	64.74
1.0655	62.075	62.99	63.88	64.75
1.066	62.085	62.995	63.885	64.755
1.0665	62.09	63.005	63.895	64.76
1.067	62.1	63.01	63.9	64.77
1.0675	62.105	63.02	63.905	64.775
1.068	62.115	63.025	63.915	64.78
1.0685	62.12	63.03	63.92	64.79
1.069	62.13	63.04	63.93	64.795
1.0695	62.135	63.045	63.935	64.8
1.07	62.145	63.055	63.94	64.81
1.0705	62.15	63.06	63.95	64.815
1.071	62.16	63.07	63.955	64.82
1.0715	62.17	63.075	63.965	64.83
1.072	62.175	63.085	63.97	64.835
1.0725	62.185	63.09	63.975	64.84
1.073	62.19	63.1	63.985	64.85
1.0735	62.2	63.105	63.99	64.855
1.074	62.205	63.115	64	64.86
1.0745	62.215	63.12	64.005	64.87
1.075	62.22	63.13	64.01	64.875
1.0755	62.23	63.135	64.02	64.88
1.076	62.24	63.145	64.025	64.89
1.0765	62.245	63.15	64.035	64.895
1.077	62.255	63.155	64.04	64.9
1.0775	62.26	63.165	64.045	64.91
1.078	62.27	63.17	64.055	64.915
1.0785	62.275	63.18	64.06	64.92
1.079	62.285	63.185	64.07	64.93
1.0795	62.295	63.195	64.075	64.935
1.08	62.3	63.2	64.085	64.94
1.0805	62.31	63.21	64.09	64.95
1.081	62.315	63.215	64.095	64.955
1.0815	62.325	63.225	64.105	64.965
1.082	62.33	63.23	64.11	64.97
1.0825	62.34	63.24	64.12	64.975
1.083	62.35	63.245	64.125	64.985
1.0835	62.355	63.255	64.135	64.99
1.084	62.365	63.265	64.14	64.995
1.0845	62.37	63.27	64.145	65.005
1.085	62.38	63.28	64.155	65.01
1.0855	62.39	63.285	64.16	65.02
1.086	62.395	63.295	64.17	65.025
1.0865	62.405	63.3	64.175	65.03
1.087	62.41	63.31	64.185	65.04
1.0875	62.42	63.315	64.19	65.045
1.088	62.43	63.325	64.2	65.05
1.0885	62.435	63.33	64.205	65.06
1.089	62.445	63.34	64.21	65.065
1.0895	62.45	63.345	64.22	65.075
1.09	62.46	63.355	64.225	65.08
1.0905	62.47	63.36	64.235	65.085
1.091	62.475	63.37	64.24	65.095
1.0915	62.485	63.375	64.25	65.1
1.092	62.495	63.385	64.255	65.11
1.0925	62.5	63.39	64.265	65.115
1.093	62.51	63.4	64.27	65.12
1.0935	62.515	63.41	64.28	65.13
1.094	62.525	63.415	64.285	65.135
1.0945	62.535	63.425	64.295	65.145
1.095	62.54	63.43	64.3	65.15
1.0955	62.55	63.44	64.31	65.155
1.096	62.56	63.445	64.315	65.165
1.0965	62.565	63.455	64.325	65.17
1.097	62.575	63.46	64.33	65.18
1.0975	62.585	63.47	64.34	65.185
1.098	62.59	63.48	64.345	65.195
1.0985	62.6	63.485	64.355	65.2
1.099	62.605	63.495	64.36	65.205
1.0995	62.615	63.5	64.37	65.215
1.1	62.625	63.51	64.375	65.22
1.1005	62.63	63.515	64.38	65.23
1.101	62.64	63.525	64.39	65.235
1.1015	62.65	63.535	64.4	65.245
1.102	62.655	63.54	64.405	65.25
1.1025	62.665	63.55	64.415	65.255
1.103	62.675	63.555	64.42	65.265
1.1035	62.68	63.565	64.43	65.27
1.104	62.69	63.57	64.435	65.28
1.1045	62.7	63.58	64.445	65.285
1.105	62.705	63.59	64.45	65.295
1.1055	62.715	63.595	64.46	65.3
1.106	62.725	63.605	64.465	65.31
1.1065	62.73	63.61	64.475	65.315
1.107	62.74	63.62	64.48	65.32
1.1075	62.75	63.63	64.49	65.33
1.108	62.755	63.635	64.495	65.335
1.1085	62.765	63.645	64.505	65.345
1.109	62.775	63.65	64.51	65.35
1.1095	62.785	63.66	64.52	65.36
1.11	62.79	63.67	64.525	65.365
1.1105	62.8	63.675	64.535	65.375
1.111	62.81	63.685	64.54	65.38
1.1115	62.815	63.695	64.55	65.39
1.112	62.825	63.7	64.555	65.395
1.1125	62.835	63.71	64.565	65.405
1.113	62.84	63.715	64.575	65.41
1.1135	62.85	63.725	64.58	65.42
1.114	62.86	63.735	64.59	65.425
1.1145	62.87	63.74	64.595	65.435
1.115	62.875	63.75	64.605	65.44
1.1155	62.885	63.76	64.61	65.445
1.116	62.895	63.765	64.62	65.455
1.1165	62.9	63.775	64.625	65.46
1.117	62.91	63.78	64.635	65.47
1.1175	62.92	63.79	64.645	65.475
1.118	62.93	63.8	64.65	65.485
1.1185	62.935	63.805	64.66	65.49
1.119	62.945	63.815	64.665	65.5
1.1195	62.955	63.825	64.675	65.505
1.12	62.965	63.83	64.68	65.515
1.1205	62.97	63.84	64.69	65.52
1.121	62.98	63.85	64.7	65.53
1.1215	62.99	63.855	64.705	65.535
1.122	62.995	63.865	64.715	65.545
1.1225	63.005	63.875	64.72	65.55
1.123	63.015	63.88	64.73	65.56
1.1235	63.025	63.89	64.735	65.57
1.124	63.03	63.9	64.745	65.575
1.1245	63.04	63.905	64.755	65.585
1.125	63.05	63.915	64.76	65.59
1.1255	63.06	63.925	64.77	65.6
1.126	63.07	63.93	64.775	65.605
1.1265	63.075	63.94	64.785	65.615
1.127	63.085	63.95	64.795	65.62
1.1275	63.095	63.955	64.8	65.63
1.128	63.105	63.965	64.81	65.635
1.1285	63.11	63.975	64.815	65.645
1.129	63.12	63.98	64.825	65.65
1.1295	63.13	63.99	64.835	65.66
1.13	63.14	64	64.84	65.665
1.1305	63.145	64.005	64.85	65.675
1.131	63.155	64.015	64.86	65.685
1.1315	63.165	64.025	64.865	65.69
1.132	63.175	64.035	64.875	65.7
1.1325	63.185	64.04	64.88	65.705
1.133	63.19	64.05	64.89	65.715
1.1335	63.2	64.06	64.9	65.72
1.134	63.21	64.065	64.905	65.73
1.1345	63.22	64.075	64.915	65.735
1.135	63.23	64.085	64.925	65.745
1.1355	63.235	64.095	64.93	65.755
1.136	63.245	64.1	64.94	65.76
1.1365	63.255	64.11	64.945	65.77
1.137	63.265	64.12	64.955	65.775
1.1375	63.275	64.125	64.965	65.785
1.138	63.28	64.135	64.97	65.79
1.1385	63.29	64.145	64.98	65.8
1.139	63.3	64.155	64.99	65.81
1.1395	63.31	64.16	64.995	65.815
1.14	63.32	64.17	65.005	65.825
1.1405	63.33	64.18	65.015	65.83
1.141	63.335	64.19	65.02	65.84
1.1415	63.345	64.195	65.03	65.845
1.142	63.355	64.205	65.04	65.855
1.1425	63.365	64.215	65.045	65.865
1.143	63.375	64.225	65.055	65.87
1.1435	63.385	64.23	65.065	65.88
1.144	63.39	64.24	65.07	65.885
1.1445	63.4	64.25	65.08	65.895
1.145	63.41	64.26	65.09	65.905
1.1455	63.42	64.265	65.095	65.91
1.146	63.43	64.275	65.105	65.92
1.1465	63.44	64.285	65.115	65.93
1.147	63.445	64.295	65.12	65.935
1.1475	63.455	64.3	65.13	65.945
1.148	63.465	64.31	65.14	65.95
1.1485	63.475	64.32	65.15	65.96
1.149	63.485	64.33	65.155	65.97
1.1495	63.495	64.335	65.165	65.975
1.15	63.505	64.345	65.175	65.985
1.1505	63.515	64.355	65.18	65.99
1.151	63.52	64.365	65.19	66
1.1515	63.53	64.375	65.2	66.01
1.152	63.54	64.38	65.205	66.015
1.1525	63.55	64.39	65.215	66.025
1.153	63.56	64.4	65.225	66.035
1.1535	63.57	64.41	65.235	66.04
1.154	63.58	64.42	65.24	66.05
1.1545	63.59	64.425	65.25	66.06
1.155	63.6	64.435	65.26	66.065
1.1555	63.605	64.445	65.27	66.075
1.156	63.615	64.455	65.275	66.085
1.1565	63.625	64.465	65.285	66.09
1.157	63.635	64.47	65.295	66.1
1.1575	63.645	64.48	65.3	66.11
1.158	63.655	64.49	65.31	66.115
1.1585	63.665	64.5	65.32	66.125
1.159	63.675	64.51	65.33	66.135
1.1595	63.685	64.52	65.335	66.14
1.16	63.695	64.525	65.345	66.15
1.1605	63.705	64.535	65.355	66.16
1.161	63.71	64.545	65.365	66.165
1.1615	63.72	64.555	65.37	66.175
1.162	63.73	64.565	65.38	66.185
1.1625	63.74	64.575	65.39	66.19
1.163	63.75	64.58	65.4	66.2
1.1635	63.76	64.59	65.405	66.21
1.164	63.77	64.6	65.415	66.215
1.1645	63.78	64.61	65.425	66.225
1.165	63.79	64.62	65.435	66.235
1.1655	63.8	64.63	65.445	66.24
1.166	63.81	64.64	65.45	66.25
1.1665	63.82	64.645	65.46	66.26
1.167	63.83	64.655	65.47	66.27
1.1675	63.84	64.665	65.48	66.275
1.168	63.85	64.675	65.485	66.285
1.1685	63.86	64.685	65.495	66.295
1.169	63.87	64.695	65.505	66.3
1.1695	63.88	64.705	65.515	66.31
1.17	63.89	64.715	65.525	66.32
1.1705	63.9	64.72	65.53	66.33
1.171	63.91	64.73	65.54	66.335
1.1715	63.92	64.74	65.55	66.345
1.172	63.93	64.75	65.56	66.355
1.1725	63.94	64.76	65.57	66.365
1.173	63.95	64.77	65.58	66.37
1.1735	63.96	64.78	65.585	66.38
1.174	63.97	64.79	65.595	66.39
1.1745	63.98	64.8	65.605	66.395
1.175	63.99	64.81	65.615	66.405
1.1755	64	64.815	65.625	66.415
1.176	64.01	64.825	65.63	66.425
1.1765	64.02	64.835	65.64	66.43
1.177	64.03	64.845	65.65	66.44
1.1775	64.04	64.855	65.66	66.45
1.178	64.05	64.865	65.67	66.46
1.1785	64.06	64.875	65.68	66.47
1.179	64.07	64.885	65.685	66.475
1.1795	64.08	64.895	65.695	66.485
1.18	64.09	64.905	65.705	66.495
1.1805	64.1	64.915	65.715	66.505
1.181	64.11	64.925	65.725	66.51
1.1815	64.12	64.935	65.735	66.52
1.182	64.13	64.945	65.745	66.53
1.1825	64.14	64.955	65.75	66.54
1.183	64.15	64.96	65.76	66.55
1.1835	64.16	64.97	65.77	66.555
1.184	64.17	64.98	65.78	66.565
1.1845	64.18	64.99	65.79	66.575
1.185	64.19	65	65.8	66.585
1.1855	64.2	65.01	65.81	66.59
1.186	64.21	65.02	65.82	66.6
1.1865	64.22	65.03	65.825	66.61
1.187	64.23	65.04	65.835	66.62
1.1875	64.24	65.05	65.845	66.63
1.188	64.255	65.06	65.855	66.64
1.1885	64.265	65.07	65.865	66.645
1.189	64.275	65.08	65.875	66.655
1.1895	64.285	65.09	65.885	66.665
1.19	64.295	65.1	65.895	66.675
1.1905	64.305	65.11	65.905	66.685
1.191	64.315	65.12	65.915	66.69
1.1915	64.325	65.13	65.92	66.7
1.192	64.335	65.14	65.93	66.71
1.1925	64.345	65.15	65.94	66.72
1.193	64.355	65.16	65.95	66.73
1.1935	64.37	65.17	65.96	66.74
1.194	64.38	65.18	65.97	66.75
1.1945	64.39	65.19	65.98	66.755
1.195	64.4	65.2	65.99	66.765
1.1955	64.41	65.21	66	66.775
1.196	64.42	65.22	66.01	66.785
1.1965	64.43	65.23	66.02	66.795
1.197	64.44	65.24	66.03	66.805
1.1975	64.455	65.25	66.04	66.815
1.198	64.465	65.26	66.05	66.82
1.1985	64.475	65.27	66.06	66.83
1.199	64.485	65.28	66.07	66.84
1.1995	64.495	65.29	66.075	66.85
1.2	64.505	65.305	66.085	66.86
1.2005	64.515	65.315	66.095	66.87
1.201	64.53	65.325	66.105	66.88
1.2015	64.54	65.335	66.115	66.89
1.202	64.55	65.345	66.125	66.895
1.2025	64.56	65.355	66.135	66.905
1.203	64.57	65.365	66.145	66.915
1.2035	64.58	65.375	66.155	66.925
1.204	64.595	65.385	66.165	66.935
1.2045	64.605	65.395	66.175	66.945
1.205	64.615	65.405	66.185	66.955
1.2055	64.625	65.415	66.195	66.965
1.206	64.635	65.425	66.205	66.975
1.2065	64.65	65.44	66.215	66.985
1.207	64.66	65.45	66.225	66.995
1.2075	64.67	65.46	66.235	67
1.208	64.68	65.47	66.245	67.01
1.2085	64.69	65.48	66.255	67.02
1.209	64.705	65.49	66.265	67.03
1.2095	64.715	65.5	66.275	67.04
1.21	64.725	65.51	66.285	67.05
1.2105	64.735	65.52	66.295	67.06
1.211	64.745	65.53	66.305	67.07
1.2115	64.76	65.545	66.315	67.08
1.212	64.77	65.555	66.325	67.09
1.2125	64.78	65.565	66.335	67.1
1.213	64.79	65.575	66.35	67.11
1.2135	64.805	65.585	66.36	67.12
1.214	64.815	65.595	66.37	67.13
1.2145	64.825	65.605	66.38	67.14
1.215	64.835	65.62	66.39	67.15
1.2155	64.85	65.63	66.4	67.16
1.216	64.86	65.64	66.41	67.17
1.2165	64.87	65.65	66.42	67.18
1.217	64.88	65.66	66.43	67.19
1.2175	64.895	65.67	66.44	67.2
1.218	64.905	65.685	66.45	67.21
1.2185	64.915	65.695	66.46	67.22
1.219	64.925	65.705	66.47	67.23
1.2195	64.94	65.715	66.48	67.24
1.22	64.95	65.725	66.49	67.25
1.2205	64.96	65.735	66.505	67.26
1.221	64.975	65.75	66.515	67.27
1.2215	64.985	65.76	66.525	67.28
1.222	64.995	65.77	66.535	67.29
1.2225	65.005	65.78	66.545	67.3
1.223	65.02	65.79	66.555	67.31
1.2235	65.03	65.805	66.565	67.32
1.224	65.04	65.815	66.575	67.33
1.2245	65.055	65.825	66.585	67.34
1.225	65.065	65.835	66.6	67.35
1.2255	65.075	65.845	66.61	67.36
1.226	65.09	65.86	66.62	67.37
1.2265	65.1	65.87	66.63	67.38
1.227	65.11	65.88	66.64	67.39
1.2275	65.125	65.89	66.65	67.4
1.228	65.135	65.905	66.66	67.41
1.2285	65.145	65.915	66.675	67.42
1.229	65.16	65.925	66.685	67.43
1.2295	65.17	65.935	66.695	67.44
1.23	65.18	65.95	66.705	67.45
1.2305	65.195	65.96	66.715	67.46
1.231	65.205	65.97	66.725	67.475
1.2315	65.215	65.98	66.735	67.485
1.232	65.23	65.995	66.75	67.495
1.2325	65.24	66.005	66.76	67.505
1.233	65.255	66.015	66.77	67.515
1.2335	65.265	66.025	66.78	67.525
1.234	65.275	66.04	66.79	67.535
1.2345	65.29	66.05	66.805	67.545
1.235	65.3	66.06	66.815	67.555
1.2355	65.315	66.075	66.825	67.565
1.236	65.325	66.085	66.835	67.58
1.2365	65.335	66.095	66.845	67.59
1.237	65.35	66.11	66.86	67.6
1.2375	65.36	66.12	66.87	67.61
1.238	65.375	66.13	66.88	67.62
1.2385	65.385	66.14	66.89	67.63
1.239	65.395	66.155	66.9	67.64
1.2395	65.41	66.165	66.915	67.65
1.24	65.42	66.175	66.925	67.665
1.2405	65.435	66.19	66.935	67.675
1.241	65.445	66.2	66.945	67.685
1.2415	65.46	66.21	66.96	67.695
1.242	65.47	66.225	66.97	67.705
1.2425	65.485	66.235	66.98	67.715
1.243	65.495	66.25	66.99	67.725
1.2435	65.51	66.26	67.005	67.74
1.244	65.52	66.27	67.015	67.75
1.2445	65.53	66.285	67.025	67.76
1.245	65.545	66.295	67.035	67.77
1.2455	65.555	66.305	67.05	67.78
1.246	65.57	66.32	67.06	67.795
1.2465	65.58	66.33	67.07	67.805
1.247	65.595	66.345	67.085	67.815
1.2475	65.605	66.355	67.095	67.825
1.248	65.62	66.365	67.105	67.835
1.2485	65.63	66.38	67.115	67.85
1.249	65.645	66.39	67.13	67.86
1.2495	65.655	66.4	67.14	67.87
1.25	65.67	66.415	67.15	67.88
1.2505	65.68	66.425	67.165	67.89
1.251	65.695	66.44	67.175	67.905
1.2515	65.71	66.45	67.185	67.915
1.252	65.72	66.465	67.2	67.925
1.2525	65.735	66.475	67.21	67.935
1.253	65.745	66.485	67.22	67.95
1.2535	65.76	66.5	67.235	67.96
1.254	65.77	66.51	67.245	67.97
1.2545	65.785	66.525	67.255	67.98
1.255	65.795	66.535	67.27	67.995
1.2555	65.81	66.55	67.28	68.005
1.256	65.825	66.56	67.29	68.015
1.2565	65.835	66.575	67.305	68.025
1.257	65.85	66.585	67.315	68.04
1.2575	65.86	66.6	67.33	68.05
1.258	65.875	66.61	67.34	68.06
1.2585	65.885	66.625	67.35	68.075
1.259	65.9	66.635	67.365	68.085
1.2595	65.915	66.65	67.375	68.095
1.26	65.925	66.66	67.385	68.105
1.2605	65.94	66.675	67.4	68.12
1.261	65.95	66.685	67.41	68.13
1.2615	65.965	66.7	67.425	68.14
1.262	65.98	66.71	67.435	68.155
1.2625	65.99	66.725	67.445	68.165
1.263	66.005	66.735	67.46	68.175
1.2635	66.02	66.75	67.47	68.19
1.264	66.03	66.76	67.485	68.2
1.2645	66.045	66.775	67.495	68.21
1.265	66.06	66.785	67.51	68.225
1.2655	66.07	66.8	67.52	68.235
1.266	66.085	66.81	67.535	68.245
1.2665	66.1	66.825	67.545	68.26
1.267	66.11	66.835	67.555	68.27
1.2675	66.125	66.85	67.57	68.28
1.268	66.14	66.865	67.58	68.295
1.2685	66.15	66.875	67.595	68.305
1.269	66.165	66.89	67.605	68.32
1.2695	66.18	66.9	67.62	68.33
1.27	66.19	66.915	67.63	68.34
1.2705	66.205	66.93	67.645	68.355
1.271	66.22	66.94	67.655	68.365
1.2715	66.235	66.955	67.67	68.38
1.272	66.245	66.965	67.68	68.39
1.2725	66.26	66.98	67.695	68.4
1.273	66.275	66.995	67.705	68.415
1.2735	66.29	67.005	67.72	68.425
1.274	66.3	67.02	67.73	68.44
1.2745	66.315	67.03	67.745	68.45
1.275	66.33	67.045	67.755	68.465
1.2755	66.345	67.06	67.77	68.475
1.276	66.355	67.07	67.78	68.485
1.2765	66.37	67.085	67.795	68.5
1.277	66.385	67.1	67.81	68.51
1.2775	66.4	67.11	67.82	68.525
1.278	66.41	67.125	67.835	68.535
1.2785	66.425	67.14	67.845	68.55
1.279	66.44	67.15	67.86	68.56
1.2795	66.455	67.165	67.87	68.575
1.28	66.47	67.18	67.885	68.585
1.2805	66.48	67.19	67.9	68.6
1.281	66.495	67.205	67.91	68.61
1.2815	66.51	67.22	67.925	68.625
1.282	66.525	67.235	67.935	68.635
1.2825	66.54	67.245	67.95	68.65
1.283	66.555	67.26	67.965	68.66
1.2835	66.565	67.275	67.975	68.675
1.284	66.58	67.29	67.99	68.685
1.2845	66.595	67.3	68.005	68.7
1.285	66.61	67.315	68.015	68.71
1.2855	66.625	67.33	68.03	68.725
1.286	66.64	67.345	68.04	68.735
1.2865	66.655	67.355	68.055	68.75
1.287	66.67	67.37	68.07	68.76
1.2875	66.68	67.385	68.08	68.775
1.288	66.695	67.4	68.095	68.79
1.2885	66.71	67.41	68.11	68.8
1.289	66.725	67.425	68.12	68.815
1.2895	66.74	67.44	68.135	68.825
1.29	66.755	67.455	68.15	68.84
1.2905	66.77	67.47	68.16	68.855
1.291	66.785	67.48	68.175	68.865
1.2915	66.8	67.495	68.19	68.88
1.292	66.815	67.51	68.205	68.89
1.2925	66.83	67.525	68.215	68.905
1.293	66.845	67.54	68.23	68.92
1.2935	66.86	67.555	68.245	68.93
1.294	66.875	67.565	68.255	68.945
1.2945	66.89	67.58	68.27	68.955
1.295	66.905	67.595	68.285	68.97
1.2955	66.92	67.61	68.3	68.985
1.296	66.93	67.625	68.31	68.995
1.2965	66.945	67.64	68.325	69.01
1.297	66.965	67.655	68.34	69.025
1.2975	66.98	67.665	68.355	69.035
1.298	66.995	67.68	68.37	69.05
1.2985	67.01	67.695	68.38	69.065
1.299	67.025	67.71	68.395	69.075
1.2995	67.04	67.725	68.41	69.09
1.3	67.055	67.74	68.425	69.105
1.3005	67.07	67.755	68.44	69.12
1.301	67.085	67.77	68.45	69.13
1.3015	67.1	67.785	68.465	69.145
1.302	67.115	67.8	68.48	69.16
1.3025	67.13	67.815	68.495	69.17
1.303	67.145	67.83	68.51	69.185
1.3035	67.16	67.845	68.525	69.2
1.304	67.175	67.86	68.535	69.215
1.3045	67.19	67.875	68.55	69.225
1.305	67.205	67.89	68.565	69.24
1.3055	67.225	67.9	68.58	69.255
1.306	67.24	67.915	68.595	69.27
1.3065	67.255	67.93	68.61	69.28
1.307	67.27	67.945	68.625	69.295
1.3075	67.285	67.965	68.64	69.31
1.308	67.3	67.98	68.65	69.325
1.3085	67.315	67.995	68.665	69.34
1.309	67.335	68.01	68.68	69.35
1.3095	67.35	68.025	68.695	69.365
1.31	67.365	68.04	68.71	69.38
1.3105	67.38	68.055	68.725	69.395
1.311	67.395	68.07	68.74	69.41
1.3115	67.415	68.085	68.755	69.425
1.312	67.43	68.1	68.77	69.435
1.3125	67.445	68.115	68.785	69.45
1.313	67.46	68.13	68.8	69.465
1.3135	67.475	68.145	68.815	69.48
1.314	67.495	68.16	68.83	69.495
1.3145	67.51	68.175	68.845	69.51
1.315	67.525	68.195	68.86	69.525
1.3155	67.54	68.21	68.875	69.535
1.316	67.56	68.225	68.89	69.55
1.3165	67.575	68.24	68.905	69.565
1.317	67.59	68.255	68.92	69.58
1.3175	67.605	68.27	68.935	69.595
1.318	67.625	68.285	68.95	69.61
1.3185	67.64	68.305	68.965	69.625
1.319	67.655	68.32	68.98	69.64
1.3195	67.675	68.335	68.995	69.655
1.32	67.69	68.35	69.01	69.67
1.3205	67.705	68.365	69.025	69.685
1.321	67.725	68.38	69.04	69.7
1.3215	67.74	68.4	69.055	69.715
1.322	67.755	68.415	69.07	69.73
1.3225	67.775	68.43	69.09	69.745
1.323	67.79	68.445	69.105	69.76
1.3235	67.805	68.465	69.12	69.775
1.324	67.825	68.48	69.135	69.79
1.3245	67.84	68.495	69.15	69.805
1.325	67.86	68.51	69.165	69.82
1.3255	67.875	68.53	69.18	69.835
1.326	67.89	68.545	69.195	69.85
1.3265	67.91	68.56	69.215	69.865
1.327	67.925	68.58	69.23	69.88
1.3275	67.945	68.595	69.245	69.895
1.328	67.96	68.61	69.26	69.91
1.3285	67.98	68.625	69.275	69.925
1.329	67.995	68.645	69.295	69.94
1.3295	68.015	68.66	69.31	69.955
1.33	68.03	68.675	69.325	69.97
1.3305	68.05	68.695	69.34	69.985
1.331	68.065	68.71	69.355	70.005
1.3315	68.085	68.73	69.375	70.02
1.332	68.1	68.745	69.39	70.035
1.3325	68.12	68.76	69.405	70.05
1.333	68.135	68.78	69.42	70.065
1.3335	68.155	68.795	69.44	70.08
1.334	68.17	68.81	69.455	70.095
1.3345	68.19	68.83	69.47	70.115
1.335	68.205	68.845	69.49	70.13
1.3355	68.225	68.865	69.505	70.145
1.336	68.245	68.88	69.52	70.16
1.3365	68.26	68.9	69.535	70.175
1.337	68.28	68.915	69.555	70.195
1.3375	68.295	68.935	69.57	70.21
1.338	68.315	68.95	69.59	70.225
1.3385	68.335	68.97	69.605	70.24
1.339	68.35	68.985	69.62	70.26
1.3395	68.37	69.005	69.64	70.275
1.34	68.39	69.02	69.655	70.29
1.3405	68.405	69.04	69.67	70.305
1.341	68.425	69.055	69.69	70.325
1.3415	68.445	69.075	69.705	70.34
1.342	68.46	69.09	69.725	70.355
1.3425	68.48	69.11	69.74	70.37
1.343	68.5	69.125	69.755	70.39
1.3435	68.515	69.145	69.775	70.405
1.344	68.535	69.165	69.79	70.42
1.3445	68.555	69.18	69.81	70.44
1.345	68.575	69.2	69.825	70.455
1.3455	68.59	69.215	69.845	70.47
1.346	68.61	69.235	69.86	70.49
1.3465	68.63	69.255	69.88	70.505
1.347	68.65	69.27	69.895	70.525
1.3475	68.67	69.29	69.915	70.54
1.348	68.685	69.31	69.93	70.555
1.3485	68.705	69.325	69.95	70.575
1.349	68.725	69.345	69.965	70.59
1.3495	68.745	69.365	69.985	70.61
1.35	68.765	69.38	70.005	70.625
1.3505	68.785	69.4	70.02	70.645
1.351	68.805	69.42	70.04	70.66
1.3515	68.82	69.44	70.055	70.675
1.352	68.84	69.455	70.075	70.695
1.3525	68.86	69.475	70.09	70.71
1.353	68.88	69.495	70.11	70.73
1.3535	68.9	69.515	70.13	70.745
1.354	68.92	69.53	70.145	70.765
1.3545	68.94	69.55	70.165	70.78
1.355	68.96	69.57	70.185	70.8
1.3555	68.98	69.59	70.2	70.82
1.356	69	69.61	70.22	70.835
1.3565	69.02	69.625	70.24	70.855
1.357	69.04	69.645	70.255	70.87
1.3575	69.06	69.665	70.275	70.89
1.358	69.08	69.685	70.295	70.905
1.3585	69.1	69.705	70.315	70.925
1.359	69.12	69.725	70.33	70.945
1.3595	69.14	69.745	70.35	70.96
1.36	69.16	69.765	70.37	70.98
1.3605	69.18	69.785	70.39	71
1.361	69.2	69.8	70.41	71.015
1.3615	69.22	69.82	70.425	71.035
1.362	69.245	69.84	70.445	71.055
1.3625	69.265	69.86	70.465	71.07
1.363	69.285	69.88	70.485	71.09
1.3635	69.305	69.9	70.505	71.11
1.364	69.325	69.92	70.525	71.125
1.3645	69.345	69.94	70.54	71.145
1.365	69.37	69.96	70.56	71.165
1.3655	69.39	69.98	70.58	71.185
1.366	69.41	70	70.6	71.2
1.3665	69.43	70.025	70.62	71.22
1.367	69.45	70.045	70.64	71.24
1.3675	69.475	70.065	70.66	71.26
1.368	69.495	70.085	70.68	71.28
1.3685	69.515	70.105	70.7	71.295
1.369	69.54	70.125	70.72	71.315
1.3695	69.56	70.145	70.74	71.335
1.37	69.58	70.165	70.76	71.355
1.3705	69.605	70.19	70.78	71.375
1.371	69.625	70.21	70.8	71.395
1.3715	69.645	70.23	70.82	71.415
1.372	69.67	70.25	70.84	71.435
1.3725	69.69	70.27	70.86	71.45
1.373	69.71	70.295	70.88	71.47
1.3735	69.735	70.315	70.9	71.49
1.374	69.755	70.335	70.92	71.51
1.3745	69.78	70.355	70.94	71.53
1.375	69.8	70.38	70.96	71.55
1.3755	69.825	70.4	70.985	71.57
1.376	69.845	70.42	71.005	71.59
1.3765	69.87	70.445	71.025	71.61
1.377	69.89	70.465	71.045	71.63
1.3775	69.915	70.485	71.065	71.65
1.378	69.935	70.51	71.09	71.67
1.3785	69.96	70.53	71.11	71.695
1.379	69.98	70.55	71.13	71.715
1.3795	70.005	70.575	71.15	71.735
1.38	70.03	70.595	71.17	71.755
1.3805	70.05	70.62	71.195	71.775
1.381	70.075	70.64	71.215	71.795
1.3815	70.095	70.665	71.235	71.815
1.382	70.12	70.685	71.26	71.835
1.3825	70.145	70.71	71.28	71.86
1.383	70.17	70.73	71.3	71.88
1.3835	70.19	70.755	71.325	71.9
1.384	70.215	70.775	71.345	71.92
1.3845	70.24	70.8	71.365	71.945
1.385	70.26	70.82	71.39	71.965
1.3855	70.285	70.845	71.41	71.985
1.386	70.31	70.87	71.435	72.005
1.3865	70.335	70.89	71.455	72.03
1.387	70.36	70.915	71.48	72.05
1.3875	70.385	70.935	71.5	72.07
1.388	70.405	70.96	71.525	72.095
1.3885	70.43	70.985	71.545	72.115
1.389	70.455	71.01	71.57	72.135
1.3895	70.48	71.03	71.59	72.16
1.39	70.505	71.055	71.615	72.18
1.3905	70.53	71.08	71.635	72.205
1.391	70.555	71.1	71.66	72.225
1.3915	70.58	71.125	71.685	72.25
1.392	70.605	71.15	71.705	72.27
1.3925	70.63	71.175	71.73	72.29
1.393	70.655	71.2	71.755	72.315
1.3935	70.68	71.225	71.775	72.335
1.394	70.705	71.245	71.8	72.36
1.3945	70.73	71.27	71.825	72.385
1.395	70.755	71.295	71.845	72.405
1.3955	70.78	71.32	71.87	72.43
1.396	70.805	71.345	71.895	72.45
1.3965	70.835	71.37	71.92	72.475
1.397	70.86	71.395	71.94	72.5
1.3975	70.885	71.42	71.965	72.52
1.398	70.91	71.445	71.99	72.545
1.3985	70.935	71.47	72.015	72.57
1.399	70.965	71.495	72.04	72.59
1.3995	70.99	71.52	72.065	72.615
1.4	71.015	71.545	72.09	72.64
1.4005	71.045	71.57	72.115	72.665
1.401	71.07	71.6	72.135	72.685
1.4015	71.095	71.625	72.16	72.71
1.402	71.125	71.65	72.185	72.735
1.4025	71.15	71.675	72.21	72.76
1.403	71.175	71.7	72.235	72.785
1.4035	71.205	71.73	72.26	72.805
1.404	71.23	71.755	72.29	72.83
1.4045	71.26	71.78	72.315	72.855
1.405	71.285	71.805	72.34	72.88
1.4055	71.315	71.835	72.365	72.905
1.406	71.34	71.86	72.39	72.93
1.4065	71.37	71.885	72.415	72.955
1.407	71.4	71.915	72.44	72.98
1.4075	71.425	71.94	72.47	73.005
1.408	71.455	71.97	72.495	73.03
1.4085	71.48	71.995	72.52	73.055
1.409	71.51	72.02	72.545	73.08
1.4095	71.54	72.05	72.575	73.105
1.41	71.57	72.075	72.6	73.135
1.4105	71.595	72.105	72.625	73.16
1.411	71.625	72.13	72.655	73.185
1.4115	71.655	72.16	72.68	73.21
1.412	71.685	72.19	72.705	73.235
1.4125	71.715	72.215	72.735	73.265
1.413	71.74	72.245	72.76	73.29
1.4135	71.77	72.275	72.79	73.315
1.414	71.8	72.3	72.815	73.34
1.4145	71.83	72.33	72.845	73.37
1.415	71.86	72.36	72.87	73.395
1.4155	71.89	72.39	72.9	73.42
1.416	71.92	72.415	72.925	73.45
1.4165	71.95	72.445	72.955	73.475
1.417	71.98	72.475	72.985	73.505
1.4175	72.01	72.505	73.01	73.53
1.418	72.045	72.535	73.04	73.56
1.4185	72.075	72.565	73.07	73.585
1.419	72.105	72.595	73.095	73.615
1.4195	72.135	72.625	73.125	73.64
1.42	72.165	72.655	73.155	73.67
1.4205	72.2	72.685	73.185	73.695
1.421	72.23	72.715	73.215	73.725
1.4215	72.26	72.745	73.24	73.755
1.422	72.295	72.775	73.27	73.78
1.4225	72.325	72.805	73.3	73.81
1.423	72.355	72.835	73.33	73.84
1.4235	72.39	72.865	73.36	73.87
1.424	72.42	72.9	73.39	73.9
1.4245	72.455	72.93	73.42	73.925
1.425	72.485	72.96	73.45	73.955
1.4255	72.52	72.99	73.48	73.985
1.426	72.55	73.025	73.51	74.015
1.4265	72.585	73.055	73.545	74.045
1.427	72.62	73.085	73.575	74.075
1.4275	72.65	73.12	73.605	74.105
1.428	72.685	73.15	73.635	74.135
1.4285	72.72	73.185	73.665	74.165
1.429	72.755	73.215	73.7	74.195
1.4295	72.79	73.25	73.73	74.225
1.43	72.82	73.285	73.76	74.255
1.4305	72.855	73.315	73.795	74.285
1.431	72.89	73.35	73.825	74.32
1.4315	72.925	73.385	73.86	74.35
1.432	72.96	73.415	73.89	74.38
1.4325	72.995	73.45	73.925	74.41
1.433	73.03	73.485	73.955	74.445
1.4335	73.065	73.52	73.99	74.475
1.434	73.1	73.55	74.02	74.51
1.4345	73.14	73.585	74.055	74.54
1.435	73.175	73.62	74.09	74.57
1.4355	73.21	73.655	74.12	74.605
1.436	73.245	73.69	74.155	74.635
1.4365	73.285	73.725	74.19	74.67
1.437	73.32	73.76	74.225	74.705
1.4375	73.36	73.795	74.26	74.735
1.438	73.395	73.835	74.29	74.77
1.4385	73.43	73.87	74.325	74.805
1.439	73.47	73.905	74.36	74.835
1.4395	73.51	73.94	74.395	74.87
1.44	73.545	73.98	74.43	74.905
1.4405	73.585	74.015	74.465	74.94
1.441	73.62	74.05	74.505	74.975
1.4415	73.66	74.09	74.54	75.01
1.442	73.7	74.125	74.575	75.045
1.4425	73.74	74.165	74.61	75.08
1.443	73.78	74.2	74.645	75.115
1.4435	73.82	74.24	74.685	75.15
1.444	73.86	74.28	74.72	75.185
1.4445	73.9	74.315	74.76	75.22
1.445	73.94	74.355	74.795	75.255
1.4455	73.98	74.395	74.835	75.29
1.446	74.02	74.435	74.87	75.33
1.4465	74.06	74.47	74.91	75.365
1.447	74.1	74.51	74.945	75.4
1.4475	74.145	74.55	74.985	75.44
1.448	74.185	74.59	75.025	75.475
1.4485	74.225	74.63	75.06	75.515
1.449	74.27	74.675	75.1	75.55
1.4495	74.31	74.715	75.14	75.59
1.45	74.355	74.755	75.18	75.63

## Sheet: F2d(ii)
t	n1	n2	n3	n4
380	63.715	65.3	67.19	69.555
380.5	63.745	65.325	67.205	69.565
381	63.77	65.345	67.225	69.575
381.5	63.8	65.37	67.24	69.585
382	63.83	65.395	67.26	69.6
382.5	63.855	65.42	67.28	69.61
383	63.885	65.44	67.295	69.62
383.5	63.91	65.465	67.315	69.635
384	63.94	65.49	67.335	69.645
384.5	63.97	65.515	67.355	69.655
385	63.995	65.54	67.375	69.67
385.5	64.025	65.56	67.39	69.68
386	64.055	65.585	67.41	69.695
386.5	64.085	65.61	67.43	69.705
387	64.11	65.635	67.45	69.72
387.5	64.14	65.66	67.47	69.73
388	64.17	65.685	67.49	69.745
388.5	64.2	65.71	67.51	69.755
389	64.225	65.735	67.53	69.77
389.5	64.255	65.76	67.55	69.785
390	64.285	65.785	67.57	69.8
390.5	64.315	65.81	67.59	69.81
391	64.345	65.835	67.61	69.825
391.5	64.37	65.86	67.63	69.84
392	64.4	65.885	67.65	69.855
392.5	64.43	65.91	67.67	69.87
393	64.46	65.935	67.695	69.885
393.5	64.49	65.96	67.715	69.895
394	64.52	65.99	67.735	69.91
394.5	64.55	66.015	67.755	69.925
395	64.58	66.04	67.775	69.94
395.5	64.61	66.065	67.8	69.955
396	64.635	66.09	67.82	69.97
396.5	64.665	66.115	67.84	69.99
397	64.695	66.145	67.865	70.005
397.5	64.725	66.17	67.885	70.02
398	64.755	66.195	67.905	70.035
398.5	64.785	66.22	67.93	70.05
399	64.815	66.25	67.95	70.065
399.5	64.845	66.275	67.97	70.085
400	64.875	66.3	67.995	70.1
400.5	64.905	66.325	68.015	70.115
401	64.935	66.355	68.04	70.13
401.5	64.965	66.38	68.06	70.15
402	65	66.405	68.085	70.165
402.5	65.03	66.435	68.105	70.18
403	65.06	66.46	68.13	70.2
403.5	65.09	66.49	68.15	70.215
404	65.12	66.515	68.175	70.235
404.5	65.15	66.54	68.195	70.25
405	65.18	66.57	68.22	70.27
405.5	65.21	66.595	68.24	70.285
406	65.24	66.625	68.265	70.305
406.5	65.27	66.65	68.285	70.32
407	65.305	66.675	68.31	70.34
407.5	65.335	66.705	68.335	70.355
408	65.365	66.73	68.355	70.375
408.5	65.395	66.76	68.38	70.39
409	65.425	66.785	68.405	70.41
409.5	65.455	66.815	68.425	70.43
410	65.485	66.84	68.45	70.445
410.5	65.52	66.87	68.475	70.465
411	65.55	66.895	68.5	70.485
411.5	65.58	66.925	68.52	70.505
412	65.61	66.955	68.545	70.52
412.5	65.64	66.98	68.57	70.54
413	65.675	67.01	68.595	70.56
413.5	65.705	67.035	68.62	70.58
414	65.735	67.065	68.64	70.6
414.5	65.765	67.09	68.665	70.615
415	65.8	67.12	68.69	70.635
415.5	65.83	67.15	68.715	70.655
416	65.86	67.175	68.74	70.675
416.5	65.89	67.205	68.765	70.695
417	65.925	67.23	68.79	70.715
417.5	65.955	67.26	68.81	70.735
418	65.985	67.29	68.835	70.755
418.5	66.015	67.315	68.86	70.775
419	66.05	67.345	68.885	70.795
419.5	66.08	67.375	68.91	70.815
420	66.11	67.4	68.935	70.835
420.5	66.145	67.43	68.96	70.855
421	66.175	67.46	68.985	70.875
421.5	66.205	67.49	69.01	70.895
422	66.235	67.515	69.035	70.915
422.5	66.27	67.545	69.06	70.935
423	66.3	67.575	69.085	70.955
423.5	66.33	67.6	69.11	70.98
424	66.365	67.63	69.135	71
424.5	66.395	67.66	69.16	71.02
425	66.425	67.69	69.185	71.04
425.5	66.46	67.715	69.21	71.06
426	66.49	67.745	69.235	71.08
426.5	66.52	67.775	69.26	71.105
427	66.555	67.805	69.29	71.125
427.5	66.585	67.835	69.315	71.145
428	66.62	67.86	69.34	71.165
428.5	66.65	67.89	69.365	71.19
429	66.68	67.92	69.39	71.21
429.5	66.715	67.95	69.415	71.23
430	66.745	67.98	69.44	71.255
430.5	66.775	68.005	69.47	71.275
431	66.81	68.035	69.495	71.295
431.5	66.84	68.065	69.52	71.32
432	66.875	68.095	69.545	71.34
432.5	66.905	68.125	69.57	71.365
433	66.935	68.155	69.6	71.385
433.5	66.97	68.18	69.625	71.405
434	67	68.21	69.65	71.43
434.5	67.035	68.24	69.675	71.45
435	67.065	68.27	69.7	71.475
435.5	67.095	68.3	69.73	71.495
436	67.13	68.33	69.755	71.52
436.5	67.16	68.36	69.78	71.54
437	67.195	68.39	69.805	71.565
437.5	67.225	68.415	69.835	71.585
438	67.255	68.445	69.86	71.61
438.5	67.29	68.475	69.885	71.63
439	67.32	68.505	69.915	71.655
439.5	67.355	68.535	69.94	71.675
440	67.385	68.565	69.965	71.7
440.5	67.42	68.595	69.995	71.72
441	67.45	68.625	70.02	71.745
441.5	67.48	68.655	70.045	71.77
442	67.515	68.685	70.075	71.79
442.5	67.545	68.715	70.1	71.815
443	67.58	68.745	70.125	71.835
443.5	67.61	68.775	70.155	71.86
444	67.645	68.8	70.18	71.885
444.5	67.675	68.83	70.205	71.905
445	67.71	68.86	70.235	71.93
445.5	67.74	68.89	70.26	71.955
446	67.77	68.92	70.29	71.975
446.5	67.805	68.95	70.315	72
447	67.835	68.98	70.34	72.025
447.5	67.87	69.01	70.37	72.05
448	67.9	69.04	70.395	72.07
448.5	67.935	69.07	70.425	72.095
449	67.965	69.1	70.45	72.12
449.5	68	69.13	70.48	72.145
450	68.03	69.16	70.505	72.165
450.5	68.065	69.19	70.53	72.19
451	68.095	69.22	70.56	72.215
451.5	68.125	69.25	70.585	72.24
452	68.16	69.28	70.615	72.265
452.5	68.19	69.31	70.64	72.285
453	68.225	69.34	70.67	72.31
453.5	68.255	69.37	70.695	72.335
454	68.29	69.4	70.725	72.36
454.5	68.32	69.43	70.75	72.385
455	68.355	69.46	70.78	72.41
455.5	68.385	69.49	70.805	72.43
456	68.42	69.52	70.835	72.455
456.5	68.45	69.55	70.86	72.48
457	68.485	69.58	70.89	72.505
457.5	68.515	69.61	70.915	72.53
458	68.55	69.64	70.945	72.555
458.5	68.58	69.67	70.97	72.58
459	68.615	69.705	71	72.605
459.5	68.645	69.735	71.025	72.63
460	68.675	69.765	71.055	72.655
460.5	68.71	69.795	71.085	72.68
461	68.74	69.825	71.11	72.7
461.5	68.775	69.855	71.14	72.725
462	68.805	69.885	71.165	72.75
462.5	68.84	69.915	71.195	72.775
463	68.87	69.945	71.22	72.8
463.5	68.905	69.975	71.25	72.825
464	68.935	70.005	71.28	72.85
464.5	68.97	70.035	71.305	72.875
465	69	70.065	71.335	72.9
465.5	69.035	70.095	71.36	72.925
466	69.065	70.125	71.39	72.95
466.5	69.1	70.155	71.415	72.975
467	69.13	70.185	71.445	73
467.5	69.165	70.22	71.475	73.03
468	69.195	70.25	71.5	73.055
468.5	69.23	70.28	71.53	73.08
469	69.26	70.31	71.56	73.105
469.5	69.29	70.34	71.585	73.13
470	69.325	70.37	71.615	73.155
470.5	69.355	70.4	71.64	73.18
471	69.39	70.43	71.67	73.205
471.5	69.42	70.46	71.7	73.23
472	69.455	70.49	71.725	73.255
472.5	69.485	70.52	71.755	73.28
473	69.52	70.55	71.785	73.31
473.5	69.55	70.585	71.81	73.335
474	69.585	70.615	71.84	73.36
474.5	69.615	70.645	71.87	73.385
475	69.65	70.675	71.895	73.41
475.5	69.68	70.705	71.925	73.435
476	69.715	70.735	71.955	73.46
476.5	69.745	70.765	71.98	73.49
477	69.78	70.795	72.01	73.515
477.5	69.81	70.825	72.04	73.54
478	69.845	70.855	72.065	73.565
478.5	69.875	70.89	72.095	73.59
479	69.905	70.92	72.125	73.615
479.5	69.94	70.95	72.15	73.645
480	69.97	70.98	72.18	73.67
480.5	70.005	71.01	72.21	73.695
481	70.035	71.04	72.24	73.72
481.5	70.07	71.07	72.265	73.75
482	70.1	71.1	72.295	73.775
482.5	70.135	71.13	72.325	73.8
483	70.165	71.165	72.35	73.825
483.5	70.2	71.195	72.38	73.85
484	70.23	71.225	72.41	73.88
484.5	70.265	71.255	72.44	73.905
485	70.295	71.285	72.465	73.93
485.5	70.325	71.315	72.495	73.96
486	70.36	71.345	72.525	73.985
486.5	70.39	71.375	72.555	74.01
487	70.425	71.41	72.58	74.035
487.5	70.455	71.44	72.61	74.065
488	70.49	71.47	72.64	74.09
488.5	70.52	71.5	72.67	74.115
489	70.555	71.53	72.695	74.145
489.5	70.585	71.56	72.725	74.17
490	70.62	71.59	72.755	74.195
490.5	70.65	71.62	72.785	74.225
491	70.68	71.655	72.81	74.25
491.5	70.715	71.685	72.84	74.275
492	70.745	71.715	72.87	74.305
492.5	70.78	71.745	72.9	74.33
493	70.81	71.775	72.925	74.355
493.5	70.845	71.805	72.955	74.385
494	70.875	71.835	72.985	74.41
494.5	70.91	71.865	73.015	74.435
495	70.94	71.9	73.04	74.465
495.5	70.97	71.93	73.07	74.49
496	71.005	71.96	73.1	74.515
496.5	71.035	71.99	73.13	74.545
497	71.07	72.02	73.16	74.57
497.5	71.1	72.05	73.185	74.6
498	71.135	72.08	73.215	74.625
498.5	71.165	72.115	73.245	74.65
499	71.2	72.145	73.275	74.68
499.5	71.23	72.175	73.305	74.705
500	71.26	72.205	73.33	74.735
500.5	71.295	72.235	73.36	74.76
501	71.325	72.265	73.39	74.785
501.5	71.36	72.295	73.42	74.815
502	71.39	72.33	73.45	74.84
502.5	71.425	72.36	73.475	74.87
503	71.455	72.39	73.505	74.895
503.5	71.485	72.42	73.535	74.925
504	71.52	72.45	73.565	74.95
504.5	71.55	72.48	73.595	74.975
505	71.585	72.51	73.625	75.005
505.5	71.615	72.545	73.65	75.03
506	71.645	72.575	73.68	75.06
506.5	71.68	72.605	73.71	75.085
507	71.71	72.635	73.74	75.115
507.5	71.745	72.665	73.77	75.14
508	71.775	72.695	73.8	75.17
508.5	71.81	72.725	73.825	75.195
509	71.84	72.76	73.855	75.225
509.5	71.87	72.79	73.885	75.25
510	71.905	72.82	73.915	75.28
510.5	71.935	72.85	73.945	75.305
511	71.97	72.88	73.975	75.335
511.5	72	72.91	74.005	75.36
512	72.03	72.94	74.03	75.39
512.5	72.065	72.975	74.06	75.415
513	72.095	73.005	74.09	75.445
513.5	72.13	73.035	74.12	75.47
514	72.16	73.065	74.15	75.5
514.5	72.19	73.095	74.18	75.53
515	72.225	73.125	74.21	75.555
515.5	72.255	73.155	74.235	75.585
516	72.29	73.19	74.265	75.61
516.5	72.32	73.22	74.295	75.64
517	72.35	73.25	74.325	75.665
517.5	72.385	73.28	74.355	75.695
518	72.415	73.31	74.385	75.72
518.5	72.45	73.34	74.415	75.75
519	72.48	73.375	74.445	75.78
519.5	72.51	73.405	74.475	75.805
520	72.545	73.435	74.5	75.835
520.5	72.575	73.465	74.53	75.86
521	72.61	73.495	74.56	75.89
521.5	72.64	73.525	74.59	75.92
522	72.67	73.555	74.62	75.945
522.5	72.705	73.59	74.65	75.975
523	72.735	73.62	74.68	76
523.5	72.765	73.65	74.71	76.03
524	72.8	73.68	74.74	76.06
524.5	72.83	73.71	74.77	76.085
525	72.865	73.74	74.795	76.115
525.5	72.895	73.775	74.825	76.145
526	72.925	73.805	74.855	76.17
526.5	72.96	73.835	74.885	76.2
527	72.99	73.865	74.915	76.23
527.5	73.025	73.895	74.945	76.255
528	73.055	73.925	74.975	76.285
528.5	73.085	73.96	75.005	76.315
529	73.12	73.99	75.035	76.34
529.5	73.15	74.02	75.065	76.37
530	73.18	74.05	75.095	76.4
530.5	73.215	74.08	75.125	76.425
531	73.245	74.11	75.155	76.455
531.5	73.28	74.145	75.185	76.485
532	73.31	74.175	75.21	76.51
532.5	73.34	74.205	75.24	76.54
533	73.375	74.235	75.27	76.57
533.5	73.405	74.265	75.3	76.6
534	73.435	74.295	75.33	76.625
534.5	73.47	74.33	75.36	76.655
535	73.5	74.36	75.39	76.685
535.5	73.53	74.39	75.42	76.71
536	73.565	74.42	75.45	76.74
536.5	73.595	74.45	75.48	76.77
537	73.63	74.48	75.51	76.8
537.5	73.66	74.515	75.54	76.825
538	73.69	74.545	75.57	76.855
538.5	73.725	74.575	75.6	76.885
539	73.755	74.605	75.63	76.915
539.5	73.785	74.635	75.66	76.94
540	73.82	74.665	75.69	76.97
540.5	73.85	74.7	75.72	77
541	73.88	74.73	75.75	77.03
541.5	73.915	74.76	75.78	77.06
542	73.945	74.79	75.81	77.085
542.5	73.975	74.82	75.84	77.115
543	74.01	74.855	75.87	77.145
543.5	74.04	74.885	75.9	77.175
544	74.075	74.915	75.93	77.205
544.5	74.105	74.945	75.96	77.23
545	74.135	74.975	75.99	77.26
545.5	74.17	75.005	76.02	77.29
546	74.2	75.04	76.05	77.32
546.5	74.23	75.07	76.08	77.35
547	74.265	75.1	76.11	77.38
547.5	74.295	75.13	76.14	77.405
548	74.325	75.16	76.17	77.435
548.5	74.36	75.195	76.2	77.465
549	74.39	75.225	76.23	77.495
549.5	74.42	75.255	76.26	77.525
550	74.455	75.285	76.29	77.555

## Sheet: F2e
n	t			t	R(n=1.33)	R(n=1.34)	R(n=1.35)	R(n=1.36)
1.425	380			300	0.73687	0.73584	0.73411	0.72982
1.4245	382			300.2	0.73685	0.73581	0.73408	0.72975
1.424	384			300.4	0.73683	0.73578	0.73404	0.72968
1.4235	386			300.6	0.73681	0.73576	0.73401	0.72962
1.423	388			300.8	0.73679	0.73573	0.73397	0.72955
1.4225	390			301	0.73677	0.73571	0.73394	0.72948
1.4215	392			301.2	0.73675	0.73568	0.7339	0.72941
1.421	394			301.4	0.73673	0.73566	0.73387	0.72934
1.4205	396			301.6	0.73671	0.73563	0.73383	0.72927
1.4195	398			301.8	0.73669	0.73561	0.73379	0.7292
1.4185	400			302	0.73667	0.73558	0.73376	0.72913
1.418	402			302.2	0.73665	0.73555	0.73372	0.72906
1.417	404			302.4	0.73662	0.73553	0.73368	0.72898
1.416	406			302.6	0.7366	0.7355	0.73365	0.72891
1.415	408			302.8	0.73658	0.73547	0.73361	0.72883
1.4115	414			303	0.73656	0.73545	0.73357	0.72876
1.4105	416			303.2	0.73654	0.73542	0.73353	0.72868
1.409	418			303.4	0.73652	0.73539	0.7335	0.72861
1.404	425			303.6	0.73649	0.73536	0.73346	0.72853
1.4	430			303.8	0.73647	0.73534	0.73342	0.72845
1.3955	435			304	0.73645	0.73531	0.73338	0.72837
1.3905	440			304.2	0.73643	0.73528	0.73334	0.72829
1.3855	445			304.4	0.73641	0.73525	0.7333	0.72821
1.3795	450			304.6	0.73638	0.73523	0.73326	0.72813
1.373	455			304.8	0.73636	0.7352	0.73322	0.72805
1.366	460			305	0.73634	0.73517	0.73318	0.72796
1.358	465			305.2	0.73632	0.73514	0.73314	0.72788
1.35	470			305.4	0.73629	0.73511	0.7331	0.7278
1.341	475			305.6	0.73627	0.73508	0.73306	0.72771
1.331	480			305.8	0.73625	0.73505	0.73302	0.72763
				306	0.73622	0.73503	0.73298	0.72754
				306.2	0.7362	0.735	0.73294	0.72745
				306.4	0.73618	0.73497	0.7329	0.72736
				306.6	0.73615	0.73494	0.73285	0.72727
				306.8	0.73613	0.73491	0.73281	0.72718
				307	0.73611	0.73488	0.73277	0.72709
				307.2	0.73608	0.73485	0.73273	0.727
				307.4	0.73606	0.73482	0.73268	0.7269
				307.6	0.73603	0.73479	0.73264	0.72681
				307.8	0.73601	0.73476	0.73259	0.72671
				308	0.73599	0.73473	0.73255	0.72661
				308.2	0.73596	0.7347	0.73251	0.72652
				308.4	0.73594	0.73466	0.73246	0.72642
				308.6	0.73591	0.73463	0.73242	0.72632
				308.8	0.73589	0.7346	0.73237	0.72622
				309	0.73586	0.73457	0.73232	0.72611
				309.2	0.73584	0.73454	0.73228	0.72601
				309.4	0.73581	0.73451	0.73223	0.72591
				309.6	0.73579	0.73447	0.73218	0.7258
				309.8	0.73576	0.73444	0.73214	0.72569
				310	0.73574	0.73441	0.73209	0.72559
				310.2	0.73571	0.73438	0.73204	0.72548
				310.4	0.73569	0.73434	0.73199	0.72537
				310.6	0.73566	0.73431	0.73195	0.72525
				310.8	0.73563	0.73428	0.7319	0.72514
				311	0.73561	0.73425	0.73185	0.72503
				311.2	0.73558	0.73421	0.7318	0.72491
				311.4	0.73556	0.73418	0.73175	0.72479
				311.6	0.73553	0.73414	0.7317	0.72467
				311.8	0.7355	0.73411	0.73165	0.72455
				312	0.73548	0.73407	0.73159	0.72443
				312.2	0.73545	0.73404	0.73154	0.72431
				312.4	0.73542	0.73401	0.73149	0.72418
				312.6	0.7354	0.73397	0.73144	0.72406
				312.8	0.73537	0.73394	0.73139	0.72393
				313	0.73534	0.7339	0.73133	0.7238
				313.2	0.73531	0.73386	0.73128	0.72367
				313.4	0.73529	0.73383	0.73123	0.72354
				313.6	0.73526	0.73379	0.73117	0.7234
				313.8	0.73523	0.73376	0.73112	0.72326
				314	0.7352	0.73372	0.73106	0.72313
				314.2	0.73517	0.73368	0.731	0.72299
				314.4	0.73514	0.73365	0.73095	0.72284
				314.6	0.73512	0.73361	0.73089	0.7227
				314.8	0.73509	0.73357	0.73083	0.72256
				315	0.73506	0.73353	0.73078	0.72241
				315.2	0.73503	0.73349	0.73072	0.72226
				315.4	0.735	0.73346	0.73066	0.72211
				315.6	0.73497	0.73342	0.7306	0.72195
				315.8	0.73494	0.73338	0.73054	0.7218
				316	0.73491	0.73334	0.73048	0.72164
				316.2	0.73488	0.7333	0.73042	0.72148
				316.4	0.73485	0.73326	0.73036	0.72132
				316.6	0.73482	0.73322	0.7303	0.72115
				316.8	0.73479	0.73318	0.73024	0.72098
				317	0.73476	0.73314	0.73017	0.72082
				317.2	0.73473	0.7331	0.73011	0.72064
				317.4	0.7347	0.73306	0.73005	0.72047
				317.6	0.73467	0.73302	0.72998	0.72029
				317.8	0.73464	0.73298	0.72992	0.72011
				318	0.73461	0.73294	0.72985	0.71993
				318.2	0.73457	0.73289	0.72979	0.71974
				318.4	0.73454	0.73285	0.72972	0.71956
				318.6	0.73451	0.73281	0.72965	0.71936
				318.8	0.73448	0.73277	0.72959	0.71917
				319	0.73445	0.73272	0.72952	0.71897
				319.2	0.73441	0.73268	0.72945	0.71877
				319.4	0.73438	0.73264	0.72938	0.71857
				319.6	0.73435	0.73259	0.72931	0.71836
				319.8	0.73432	0.73255	0.72924	0.71815
				320	0.73428	0.7325	0.72917	0.71794
				320.2	0.73425	0.73246	0.72909	0.71772
				320.4	0.73422	0.73241	0.72902	0.7175
				320.6	0.73418	0.73237	0.72895	0.71728
				320.8	0.73415	0.73232	0.72887	0.71705
				321	0.73411	0.73228	0.7288	0.71682
				321.2	0.73408	0.73223	0.72872	0.71658
				321.4	0.73404	0.73218	0.72865	0.71634
				321.6	0.73401	0.73214	0.72857	0.7161
				321.8	0.73398	0.73209	0.72849	0.71585
				322	0.73394	0.73204	0.72841	0.7156
				322.2	0.7339	0.73199	0.72834	0.71534
				322.4	0.73387	0.73194	0.72826	0.71508
				322.6	0.73383	0.73189	0.72817	0.71481
				322.8	0.7338	0.73185	0.72809	0.71454
				323	0.73376	0.7318	0.72801	0.71426
				323.2	0.73372	0.73175	0.72793	0.71398
				323.4	0.73369	0.73169	0.72784	0.71369
				323.6	0.73365	0.73164	0.72776	0.7134
				323.8	0.73361	0.73159	0.72767	0.7131
				324	0.73358	0.73154	0.72759	0.7128
				324.2	0.73354	0.73149	0.7275	0.71249
				324.4	0.7335	0.73144	0.72741	0.71217
				324.6	0.73346	0.73138	0.72732	0.71185
				324.8	0.73342	0.73133	0.72723	0.71152
				325	0.73338	0.73128	0.72714	0.71118
				325.2	0.73335	0.73122	0.72705	0.71084
				325.4	0.73331	0.73117	0.72695	0.71049
				325.6	0.73327	0.73111	0.72686	0.71013
				325.8	0.73323	0.73106	0.72676	0.70977
				326	0.73319	0.731	0.72667	0.70939
				326.2	0.73315	0.73095	0.72657	0.70901
				326.4	0.73311	0.73089	0.72647	0.70862
				326.6	0.73307	0.73083	0.72637	0.70823
				326.8	0.73302	0.73078	0.72627	0.70782
				327	0.73298	0.73072	0.72617	0.7074
				327.2	0.73294	0.73066	0.72607	0.70698
				327.4	0.7329	0.7306	0.72596	0.70654
				327.6	0.73286	0.73054	0.72586	0.70609
				327.8	0.73282	0.73048	0.72575	0.70564
				328	0.73277	0.73042	0.72565	0.70517
				328.2	0.73273	0.73036	0.72554	0.70469
				328.4	0.73269	0.7303	0.72543	0.7042
				328.6	0.73264	0.73023	0.72532	0.7037
				328.8	0.7326	0.73017	0.7252	0.70318
				329	0.73255	0.73011	0.72509	0.70265
				329.2	0.73251	0.73005	0.72497	0.70211
				329.4	0.73246	0.72998	0.72486	0.70155
				329.6	0.73242	0.72992	0.72474	0.70098
				329.8	0.73237	0.72985	0.72462	0.7004
				330	0.73233	0.72978	0.7245	0.69979
				330.2	0.73228	0.72972	0.72438	0.69917
				330.4	0.73224	0.72965	0.72425	0.69854
				330.6	0.73219	0.72958	0.72413	0.69788
				330.8	0.73214	0.72952	0.724	0.69721
				331	0.73209	0.72945	0.72387	0.69652
				331.2	0.73205	0.72938	0.72374	0.6958
				331.4	0.732	0.72931	0.72361	0.69507
				331.6	0.73195	0.72924	0.72348	0.69431
				331.8	0.7319	0.72916	0.72334	0.69353
				332	0.73185	0.72909	0.7232	0.69273
				332.2	0.7318	0.72902	0.72306	0.6919
				332.4	0.73175	0.72895	0.72292	0.69104
				332.6	0.7317	0.72887	0.72278	0.69016
				332.8	0.73165	0.7288	0.72264	0.68924
				333	0.7316	0.72872	0.72249	0.6883
				333.2	0.73155	0.72864	0.72234	0.68732
				333.4	0.7315	0.72857	0.72219	0.68631
				333.6	0.73144	0.72849	0.72204	0.68526
				333.8	0.73139	0.72841	0.72188	0.68418
				334	0.73134	0.72833	0.72173	0.68306
				334.2	0.73128	0.72825	0.72157	0.68189
				334.4	0.73123	0.72817	0.72141	0.68068
				334.6	0.73118	0.72809	0.72124	0.67943
				334.8	0.73112	0.72801	0.72108	0.67812
				335	0.73107	0.72792	0.72091	0.67676
				335.2	0.73101	0.72784	0.72074	0.67535
				335.4	0.73095	0.72776	0.72056	0.67388
				335.6	0.7309	0.72767	0.72039	0.67235
				335.8	0.73084	0.72758	0.72021	0.67075
				336	0.73078	0.72749	0.72003	0.66909
				336.2	0.73072	0.72741	0.71985	0.66735
				336.4	0.73067	0.72732	0.71966	0.66552
				336.6	0.73061	0.72723	0.71947	0.66362
				336.8	0.73055	0.72714	0.71928	0.66162
				337	0.73049	0.72704	0.71908	0.65953
				337.2	0.73043	0.72695	0.71888	0.65734
				337.4	0.73037	0.72686	0.71868	0.65503
				337.6	0.7303	0.72676	0.71848	0.6526
				337.8	0.73024	0.72666	0.71827	0.65005
				338	0.73018	0.72657	0.71806	0.64736
				338.2	0.73012	0.72647	0.71784	0.64451
				338.4	0.73005	0.72637	0.71762	0.64151
				338.6	0.72999	0.72627	0.7174	0.63833
				338.8	0.72992	0.72617	0.71718	0.63497
				339	0.72986	0.72606	0.71695	0.63139
				339.2	0.72979	0.72596	0.71671	0.62759
				339.4	0.72973	0.72585	0.71647	0.62355
				339.6	0.72966	0.72575	0.71623	0.61924
				339.8	0.72959	0.72564	0.71599	0.61464
				340	0.72952	0.72553	0.71574	0.60972
				340.2	0.72946	0.72542	0.71548	0.60444
				340.4	0.72939	0.72531	0.71522	0.59878
				340.6	0.72932	0.7252	0.71496	0.59268
				340.8	0.72925	0.72508	0.71469	0.5861
				341	0.72917	0.72497	0.71441	0.579
				341.2	0.7291	0.72485	0.71414	0.5713
				341.4	0.72903	0.72473	0.71385	0.56294
				341.6	0.72896	0.72461	0.71356	0.55384
				341.8	0.72888	0.72449	0.71327	0.54392
				342	0.72881	0.72437	0.71297	0.53306
				342.2	0.72873	0.72425	0.71266	0.52115
				342.4	0.72865	0.72412	0.71235	0.50806
				342.6	0.72858	0.72399	0.71203	0.49362
				342.8	0.7285	0.72387	0.7117	0.47766
				343	0.72842	0.72374	0.71137	0.45998
				343.2	0.72834	0.7236	0.71103	0.44036
				343.4	0.72826	0.72347	0.71068	0.41854
				343.6	0.72818	0.72333	0.71033	0.39426
				343.8	0.7281	0.7232	0.70997	0.36725
				344	0.72802	0.72306	0.7096	0.33725
				344.2	0.72794	0.72292	0.70922	0.30407
				344.4	0.72785	0.72277	0.70884	0.26763
				344.6	0.72777	0.72263	0.70845	0.22811
				344.8	0.72768	0.72248	0.70804	0.18607
				345	0.72759	0.72234	0.70763	0.1427
				345.2	0.72751	0.72218	0.70721	0.10007
				345.4	0.72742	0.72203	0.70678	0.06138
				345.6	0.72733	0.72188	0.70634	0.03097
				345.8	0.72724	0.72172	0.70589	0.01396
				346	0.72715	0.72156	0.70543	0.01523
				346.2	0.72706	0.7214	0.70496	0.03787
				346.4	0.72696	0.72124	0.70447	0.08176
				346.6	0.72687	0.72107	0.70398	0.14318
				346.8	0.72677	0.7209	0.70347	0.21577
				347	0.72668	0.72073	0.70295	0.29244
				347.2	0.72658	0.72056	0.70241	0.36717
				347.4	0.72648	0.72038	0.70186	0.43587
				347.6	0.72638	0.7202	0.7013	0.49646
				347.8	0.72628	0.72002	0.70072	0.54836
				348	0.72618	0.71984	0.70013	0.59194
				348.2	0.72608	0.71965	0.69952	0.62808
				348.4	0.72597	0.71946	0.69889	0.65782
				348.6	0.72587	0.71927	0.69824	0.68217
				348.8	0.72576	0.71907	0.69758	0.70208
				349	0.72566	0.71888	0.6969	0.71834
				349.2	0.72555	0.71867	0.6962	0.73162
				349.4	0.72544	0.71847	0.69548	0.74248
				349.6	0.72533	0.71826	0.69473	0.75137
				349.8	0.72521	0.71805	0.69396	0.75864
				350	0.7251	0.71783	0.69317	0.7646
				350.2	0.72498	0.71761	0.69236	0.76948
				350.4	0.72487	0.71739	0.69152	0.77347
				350.6	0.72475	0.71717	0.69065	0.77672
				350.8	0.72463	0.71694	0.68975	0.77938
				351	0.72451	0.7167	0.68882	0.78153
				351.2	0.72439	0.71646	0.68786	0.78326
				351.4	0.72426	0.71622	0.68687	0.78464
				351.6	0.72414	0.71598	0.68584	0.78574
				351.8	0.72401	0.71573	0.68478	0.78658
				352	0.72388	0.71547	0.68368	0.78723
				352.2	0.72375	0.71521	0.68254	0.7877
				352.4	0.72362	0.71495	0.68135	0.78802
				352.6	0.72349	0.71468	0.68012	0.78823
				352.8	0.72335	0.7144	0.67885	0.78832
				353	0.72322	0.71412	0.67752	0.78834
				353.2	0.72308	0.71384	0.67614	0.78827
				353.4	0.72294	0.71355	0.6747	0.78815
				353.6	0.72279	0.71325	0.6732	0.78797
				353.8	0.72265	0.71295	0.67164	0.78775
				354	0.7225	0.71265	0.67001	0.7875
				354.2	0.72235	0.71233	0.66831	0.78721
				354.4	0.7222	0.71201	0.66654	0.7869
				354.6	0.72205	0.71169	0.66468	0.78656
				354.8	0.7219	0.71135	0.66273	0.78621
				355	0.72174	0.71102	0.66069	0.78585
				355.2	0.72158	0.71067	0.65856	0.78547
				355.4	0.72142	0.71032	0.65631	0.78509
				355.6	0.72126	0.70995	0.65395	0.7847
				355.8	0.72109	0.70959	0.65147	0.7843
				356	0.72092	0.70921	0.64885	0.7839
				356.2	0.72075	0.70882	0.6461	0.7835
				356.4	0.72058	0.70843	0.64318	0.7831
				356.6	0.72041	0.70803	0.6401	0.7827
				356.8	0.72023	0.70762	0.63684	0.7823
				357	0.72005	0.70719	0.63338	0.7819
				357.2	0.71986	0.70676	0.62971	0.7815
				357.4	0.71968	0.70632	0.62581	0.78111
				357.6	0.71949	0.70587	0.62165	0.78072
				357.8	0.71929	0.70541	0.61721	0.78033
				358	0.7191	0.70494	0.61247	0.77995
				358.2	0.7189	0.70445	0.60739	0.77957
				358.4	0.7187	0.70396	0.60194	0.77919
				358.6	0.7185	0.70345	0.59609	0.77882
				358.8	0.71829	0.70292	0.58978	0.77846
				359	0.71808	0.70239	0.58297	0.7781
				359.2	0.71786	0.70184	0.57561	0.77774
				359.4	0.71764	0.70128	0.56762	0.77739
				359.6	0.71742	0.7007	0.55894	0.77705
				359.8	0.7172	0.7001	0.54949	0.77671
				360	0.71697	0.69949	0.53915	0.77637
				360.2	0.71673	0.69886	0.52784	0.77604
				360.4	0.7165	0.69822	0.51541	0.77571
				360.6	0.71625	0.69756	0.50174	0.77539
				360.8	0.71601	0.69687	0.48664	0.77508
				361	0.71576	0.69617	0.46993	0.77477
				361.2	0.7155	0.69545	0.4514	0.77446
				361.4	0.71525	0.6947	0.43082	0.77416
				361.6	0.71498	0.69393	0.40793	0.77386
				361.8	0.71471	0.69314	0.38246	0.77357
				362	0.71444	0.69232	0.35413	0.77328
				362.2	0.71416	0.69148	0.32272	0.773
				362.4	0.71388	0.69061	0.28807	0.77272
				362.6	0.71359	0.68971	0.25021	0.77244
				362.8	0.71329	0.68878	0.20945	0.77217
				363	0.71299	0.68782	0.16662	0.77191
				363.2	0.71269	0.68683	0.12326	0.77165
				363.4	0.71237	0.6858	0.08194	0.77139
				363.6	0.71206	0.68474	0.04637	0.77114
				363.8	0.71173	0.68363	0.02134	0.77089
				364	0.7114	0.68249	0.01202	0.77064
				364.2	0.71106	0.6813	0.02269	0.7704
				364.4	0.71071	0.68007	0.05514	0.77016
				364.6	0.71036	0.67879	0.10757	0.76993
				364.8	0.71	0.67746	0.1749	0.76969
				365	0.70963	0.67608	0.25016	0.76947
				365.2	0.70926	0.67464	0.3266	0.76924
				365.4	0.70887	0.67314	0.399	0.76902
				365.6	0.70848	0.67158	0.46421	0.7688
				365.8	0.70808	0.66995	0.52088	0.76859
				366	0.70767	0.66824	0.56895	0.76838
				366.2	0.70725	0.66646	0.60907	0.76817
				366.4	0.70682	0.6646	0.64219	0.76797
				366.6	0.70638	0.66265	0.66938	0.76777
				366.8	0.70593	0.66061	0.69163	0.76757
				367	0.70547	0.65847	0.7098	0.76737
				367.2	0.705	0.65622	0.72465	0.76718
				367.4	0.70452	0.65386	0.73678	0.76699
				367.6	0.70402	0.65137	0.7467	0.7668
				367.8	0.70351	0.64875	0.75482	0.76661
				368	0.70299	0.64598	0.76147	0.76643
				368.2	0.70246	0.64306	0.76691	0.76625
				368.4	0.70191	0.63998	0.77137	0.76607
				368.6	0.70135	0.63671	0.77501	0.7659
				368.8	0.70077	0.63324	0.77799	0.76573
				369	0.70018	0.62956	0.7804	0.76556
				369.2	0.69957	0.62565	0.78235	0.76539
				369.4	0.69895	0.62148	0.78392	0.76522
				369.6	0.6983	0.61703	0.78517	0.76506
				369.8	0.69764	0.61228	0.78615	0.7649
				370	0.69696	0.60718	0.7869	0.76474
				370.2	0.69626	0.60172	0.78746	0.76458
				370.4	0.69554	0.59585	0.78786	0.76443
				370.6	0.6948	0.58952	0.78813	0.76428
				370.8	0.69403	0.58269	0.78828	0.76413
				371	0.69325	0.57531	0.78834	0.76398
				371.2	0.69243	0.5673	0.78832	0.76383
				371.4	0.69159	0.55859	0.78823	0.76368
				371.6	0.69073	0.5491	0.78808	0.76354
				371.8	0.68983	0.53873	0.78788	0.7634
				372	0.68891	0.52737	0.78764	0.76326
				372.2	0.68795	0.5149	0.78737	0.76312
				372.4	0.68696	0.50117	0.78707	0.76299
				372.6	0.68594	0.48601	0.78675	0.76285
				372.8	0.68488	0.46924	0.78641	0.76272
				373	0.68378	0.45064	0.78605	0.76259
				373.2	0.68264	0.42997	0.78568	0.76246
				373.4	0.68146	0.40698	0.7853	0.76233
				373.6	0.68024	0.3814	0.78491	0.76221
				373.8	0.67896	0.35295	0.78452	0.76208
				374	0.67764	0.32142	0.78412	0.76196
				374.2	0.67627	0.28664	0.78372	0.76184
				374.4	0.67483	0.24866	0.78332	0.76171
				374.6	0.67334	0.2078	0.78292	0.7616
				374.8	0.67179	0.16491	0.78252	0.76148
				375	0.67016	0.12158	0.78212	0.76136
				375.2	0.66847	0.0804	0.78172	0.76125
				375.4	0.6667	0.04515	0.78132	0.76113
				375.6	0.66485	0.02065	0.78093	0.76102
				375.8	0.66291	0.01205	0.78054	0.76091
				376	0.66088	0.02356	0.78016	0.7608
				376.2	0.65876	0.05684	0.77978	0.76069
				376.4	0.65652	0.10998	0.7794	0.76058
				376.6	0.65417	0.17775	0.77903	0.76048
				376.8	0.6517	0.25319	0.77866	0.76037
				377	0.6491	0.32955	0.7783	0.76027
				377.2	0.64635	0.40171	0.77794	0.76017
				377.4	0.64346	0.4666	0.77758	0.76006
				377.6	0.64039	0.52293	0.77724	0.75996
				377.8	0.63715	0.57067	0.77689	0.75986
				378	0.63371	0.61049	0.77655	0.75977
				378.2	0.63006	0.64337	0.77622	0.75967
				378.4	0.62617	0.67035	0.77589	0.75957
				378.6	0.62204	0.69242	0.77557	0.75948
				378.8	0.61763	0.71045	0.77525	0.75938
				379	0.61292	0.72517	0.77494	0.75929
				379.2	0.60787	0.73721	0.77463	0.7592
				379.4	0.60246	0.74705	0.77432	0.75911
				379.6	0.59664	0.75511	0.77402	0.75902
				379.8	0.59038	0.7617	0.77373	0.75893
				380	0.58362	0.76711	0.77344	0.75884
				380.2	0.57631	0.77153	0.77315	0.75875
				380.4	0.56838	0.77514	0.77287	0.75866
				380.6	0.55977	0.77809	0.7726	0.75858
				380.8	0.55039	0.78049	0.77232	0.75849
				381	0.54014	0.78242	0.77205	0.75841
				381.2	0.52892	0.78398	0.77179	0.75832
				381.4	0.5166	0.78521	0.77153	0.75824
				381.6	0.50304	0.78618	0.77128	0.75816
				381.8	0.48808	0.78692	0.77102	0.75808
				382	0.47153	0.78748	0.77078	0.758
				382.2	0.45318	0.78787	0.77053	0.75792
				382.4	0.4328	0.78814	0.77029	0.75784
				382.6	0.41013	0.78829	0.77005	0.75776
				382.8	0.3849	0.78834	0.76982	0.75768
				383	0.35684	0.78831	0.76959	0.75761
				383.2	0.32572	0.78822	0.76937	0.75753
				383.4	0.29137	0.78807	0.76914	0.75746
				383.6	0.2538	0.78787	0.76892	0.75738
				383.8	0.21328	0.78763	0.76871	0.75731
				384	0.17059	0.78736	0.7685	0.75723
				384.2	0.12719	0.78706	0.76829	0.75716
				384.4	0.08554	0.78674	0.76808	0.75709
				384.6	0.04926	0.7864	0.76788	0.75702
				384.8	0.02305	0.78604	0.76768	0.75695
				385	0.0121	0.78567	0.76748	0.75688
				385.2	0.02082	0.78529	0.76728	0.75681
				385.4	0.05128	0.7849	0.76709	0.75674
				385.6	0.10206	0.78451	0.7669	0.75667
				385.8	0.1683	0.78411	0.76672	0.75661
				386	0.24314	0.78371	0.76653	0.75654
				386.2	0.31972	0.78331	0.76635	0.75647
				386.4	0.39264	0.7829	0.76617	0.75641
				386.6	0.45859	0.7825	0.766	0.75634
				386.8	0.51606	0.7821	0.76582	0.75628
				387	0.5649	0.7817	0.76565	0.75621
				387.2	0.6057	0.78131	0.76548	0.75615
				387.4	0.63943	0.78092	0.76531	0.75609
				387.6	0.66712	0.78053	0.76515	0.75603
				387.8	0.68978	0.78014	0.76499	0.75596
				388	0.70829	0.77976	0.76483	0.7559
				388.2	0.72341	0.77939	0.76467	0.75584
				388.4	0.73577	0.77901	0.76451	0.75578
				388.6	0.74587	0.77864	0.76436	0.75572
				388.8	0.75414	0.77828	0.76421	0.75566
				389	0.76091	0.77792	0.76406	0.7556
				389.2	0.76646	0.77757	0.76391	0.75554
				389.4	0.771	0.77722	0.76376	0.75549
				389.6	0.77471	0.77688	0.76362	0.75543
				389.8	0.77774	0.77654	0.76348	0.75537
				390	0.7802	0.77621	0.76334	0.75532
				390.2	0.78219	0.77588	0.7632	0.75526
				390.4	0.78379	0.77556	0.76306	0.7552
				390.6	0.78507	0.77524	0.76293	0.75515
				390.8	0.78607	0.77492	0.76279	0.75509
				391	0.78684	0.77461	0.76266	0.75504
				391.2	0.78741	0.77431	0.76253	0.75499
				391.4	0.78783	0.77401	0.7624	0.75493
				391.6	0.78811	0.77372	0.76227	0.75488
				391.8	0.78827	0.77343	0.76215	0.75483
				392	0.78834	0.77314	0.76202	0.75477
				392.2	0.78832	0.77286	0.7619	0.75472
				392.4	0.78824	0.77258	0.76178	0.75467
				392.6	0.78809	0.77231	0.76166	0.75462
				392.8	0.7879	0.77204	0.76154	0.75457
				393	0.78767	0.77178	0.76143	0.75452
				393.2	0.7874	0.77152	0.76131	0.75447
				393.4	0.7871	0.77127	0.7612	0.75442
				393.6	0.78678	0.77101	0.76108	0.75437
				393.8	0.78644	0.77077	0.76097	0.75432
				394	0.78608	0.77052	0.76086	0.75427
				394.2	0.78572	0.77028	0.76075	0.75422
				394.4	0.78534	0.77005	0.76064	0.75418
				394.6	0.78495	0.76981	0.76054	0.75413
				394.8	0.78456	0.76958	0.76043	0.75408
				395	0.78416	0.76936	0.76033	0.75403
				395.2	0.78376	0.76913	0.76022	0.75399
				395.4	0.78336	0.76892	0.76012	0.75394
				395.6	0.78296	0.7687	0.76002	0.7539
				395.8	0.78256	0.76849	0.75992	0.75385
				396	0.78216	0.76828	0.75982	0.75381
				396.2	0.78176	0.76807	0.75972	0.75376
				396.4	0.78136	0.76787	0.75963	0.75372
				396.6	0.78097	0.76767	0.75953	0.75367
				396.8	0.78058	0.76747	0.75943	0.75363
				397	0.78019	0.76728	0.75934	0.75358
				397.2	0.77981	0.76708	0.75925	0.75354
				397.4	0.77943	0.76689	0.75916	0.7535
				397.6	0.77906	0.76671	0.75906	0.75346
				397.8	0.77869	0.76652	0.75897	0.75341
				398	0.77833	0.76634	0.75889	0.75337
				398.2	0.77797	0.76616	0.7588	0.75333
				398.4	0.77762	0.76599	0.75871	0.75329
				398.6	0.77727	0.76581	0.75862	0.75325
				398.8	0.77692	0.76564	0.75854	0.75321
				399	0.77658	0.76547	0.75845	0.75316
				399.2	0.77625	0.76531	0.75837	0.75312
				399.4	0.77592	0.76514	0.75829	0.75308
				399.6	0.7756	0.76498	0.7582	0.75304
				399.8	0.77528	0.76482	0.75812	0.753
				400	0.77496	0.76466	0.75804	0.75296
				400.2	0.77466	0.76451	0.75796	0.75293
				400.4	0.77435	0.76435	0.75788	0.75289
				400.6	0.77405	0.7642	0.7578	0.75285
				400.8	0.77376	0.76405	0.75773	0.75281
				401	0.77346	0.7639	0.75765	0.75277
				401.2	0.77318	0.76376	0.75757	0.75273
				401.4	0.7729	0.76361	0.7575	0.7527
				401.6	0.77262	0.76347	0.75742	0.75266
				401.8	0.77235	0.76333	0.75735	0.75262
				402	0.77208	0.76319	0.75728	0.75258
				402.2	0.77181	0.76306	0.7572	0.75255
				402.4	0.77155	0.76292	0.75713	0.75251
				402.6	0.7713	0.76279	0.75706	0.75247
				402.8	0.77105	0.76266	0.75699	0.75244
				403	0.7708	0.76253	0.75692	0.7524
				403.2	0.77055	0.7624	0.75685	0.75237
				403.4	0.77031	0.76227	0.75678	0.75233
				403.6	0.77008	0.76214	0.75671	0.7523
				403.8	0.76984	0.76202	0.75664	0.75226
				404	0.76961	0.7619	0.75658	0.75223
				404.2	0.76939	0.76178	0.75651	0.75219
				404.4	0.76916	0.76166	0.75644	0.75216
				404.6	0.76894	0.76154	0.75638	0.75212
				404.8	0.76873	0.76142	0.75631	0.75209
				405	0.76851	0.76131	0.75625	0.75205
				405.2	0.7683	0.76119	0.75619	0.75202
				405.4	0.7681	0.76108	0.75612	0.75199
				405.6	0.76789	0.76097	0.75606	0.75195
				405.8	0.76769	0.76086	0.756	0.75192
				406	0.7675	0.76075	0.75594	0.75189
				406.2	0.7673	0.76064	0.75587	0.75186
				406.4	0.76711	0.76053	0.75581	0.75182
				406.6	0.76692	0.76043	0.75575	0.75179
				406.8	0.76673	0.76032	0.75569	0.75176
				407	0.76655	0.76022	0.75564	0.75173
				407.2	0.76637	0.76012	0.75558	0.7517
				407.4	0.76619	0.76001	0.75552	0.75166
				407.6	0.76601	0.75991	0.75546	0.75163
				407.8	0.76584	0.75982	0.7554	0.7516
				408	0.76567	0.75972	0.75535	0.75157
				408.2	0.7655	0.75962	0.75529	0.75154
				408.4	0.76533	0.75953	0.75523	0.75151
				408.6	0.76516	0.75943	0.75518	0.75148
				408.8	0.765	0.75934	0.75512	0.75145
				409	0.76484	0.75924	0.75507	0.75142
				409.2	0.76468	0.75915	0.75502	0.75139
				409.4	0.76453	0.75906	0.75496	0.75136
				409.6	0.76437	0.75897	0.75491	0.75133
				409.8	0.76422	0.75888	0.75486	0.7513
				410	0.76407	0.75879	0.7548	0.75127
				410.2	0.76392	0.75871	0.75475	0.75124
				410.4	0.76378	0.75862	0.7547	0.75121
				410.6	0.76363	0.75853	0.75465	0.75118
				410.8	0.76349	0.75845	0.7546	0.75115
				411	0.76335	0.75837	0.75455	0.75112
				411.2	0.76321	0.75828	0.7545	0.7511
				411.4	0.76307	0.7582	0.75445	0.75107
				411.6	0.76294	0.75812	0.7544	0.75104
				411.8	0.7628	0.75804	0.75435	0.75101
				412	0.76267	0.75796	0.7543	0.75098
				412.2	0.76254	0.75788	0.75425	0.75096
				412.4	0.76241	0.7578	0.7542	0.75093
				412.6	0.76229	0.75772	0.75415	0.7509
				412.8	0.76216	0.75765	0.75411	0.75087
				413	0.76204	0.75757	0.75406	0.75085
				413.2	0.76191	0.75749	0.75401	0.75082
				413.4	0.76179	0.75742	0.75397	0.75079
				413.6	0.76167	0.75735	0.75392	0.75077
				413.8	0.76155	0.75727	0.75388	0.75074
				414	0.76144	0.7572	0.75383	0.75071
				414.2	0.76132	0.75713	0.75379	0.75069
				414.4	0.76121	0.75706	0.75374	0.75066
				414.6	0.76109	0.75699	0.7537	0.75063
				414.8	0.76098	0.75691	0.75365	0.75061
				415	0.76087	0.75685	0.75361	0.75058
				415.2	0.76076	0.75678	0.75357	0.75056
				415.4	0.76065	0.75671	0.75352	0.75053
				415.6	0.76055	0.75664	0.75348	0.75051
				415.8	0.76044	0.75657	0.75344	0.75048
				416	0.76034	0.75651	0.75339	0.75046
				416.2	0.76023	0.75644	0.75335	0.75043
				416.4	0.76013	0.75638	0.75331	0.75041
				416.6	0.76003	0.75631	0.75327	0.75038
				416.8	0.75993	0.75625	0.75323	0.75036
				417	0.75983	0.75618	0.75319	0.75033
				417.2	0.75973	0.75612	0.75315	0.75031
				417.4	0.75963	0.75606	0.75311	0.75028
				417.6	0.75954	0.75599	0.75307	0.75026
				417.8	0.75944	0.75593	0.75303	0.75023
				418	0.75935	0.75587	0.75299	0.75021
				418.2	0.75926	0.75581	0.75295	0.75019
				418.4	0.75916	0.75575	0.75291	0.75016
				418.6	0.75907	0.75569	0.75287	0.75014
				418.8	0.75898	0.75563	0.75283	0.75012
				419	0.75889	0.75557	0.75279	0.75009
				419.2	0.75881	0.75552	0.75275	0.75007
				419.4	0.75872	0.75546	0.75272	0.75004
				419.6	0.75863	0.7554	0.75268	0.75002
				419.8	0.75855	0.75534	0.75264	0.75
				420	0.75846	0.75529	0.7526	0.74998
				420.2	0.75838	0.75523	0.75257	0.74995
				420.4	0.75829	0.75518	0.75253	0.74993
				420.6	0.75821	0.75512	0.75249	0.74991
				420.8	0.75813	0.75507	0.75246	0.74989
				421	0.75805	0.75501	0.75242	0.74986
				421.2	0.75797	0.75496	0.75239	0.74984
				421.4	0.75789	0.75491	0.75235	0.74982
				421.6	0.75781	0.75485	0.75231	0.7498
				421.8	0.75773	0.7548	0.75228	0.74977
				422	0.75766	0.75475	0.75224	0.74975
				422.2	0.75758	0.7547	0.75221	0.74973
				422.4	0.7575	0.75465	0.75218	0.74971
				422.6	0.75743	0.75459	0.75214	0.74969
				422.8	0.75736	0.75454	0.75211	0.74967
				423	0.75728	0.75449	0.75207	0.74964
				423.2	0.75721	0.75444	0.75204	0.74962
				423.4	0.75714	0.75439	0.75201	0.7496
				423.6	0.75707	0.75435	0.75197	0.74958
				423.8	0.75699	0.7543	0.75194	0.74956
				424	0.75692	0.75425	0.75191	0.74954
				424.2	0.75685	0.7542	0.75187	0.74952
				424.4	0.75679	0.75415	0.75184	0.7495
				424.6	0.75672	0.75411	0.75181	0.74948
				424.8	0.75665	0.75406	0.75178	0.74945
				425	0.75658	0.75401	0.75174	0.74943
				425.2	0.75652	0.75397	0.75171	0.74941
				425.4	0.75645	0.75392	0.75168	0.74939
				425.6	0.75638	0.75387	0.75165	0.74937
				425.8	0.75632	0.75383	0.75162	0.74935
				426	0.75625	0.75378	0.75159	0.74933
				426.2	0.75619	0.75374	0.75156	0.74931
				426.4	0.75613	0.75369	0.75153	0.74929
				426.6	0.75607	0.75365	0.75149	0.74927
				426.8	0.756	0.75361	0.75146	0.74925
				427	0.75594	0.75356	0.75143	0.74923
				427.2	0.75588	0.75352	0.7514	0.74921
				427.4	0.75582	0.75348	0.75137	0.74919
				427.6	0.75576	0.75343	0.75134	0.74917
				427.8	0.7557	0.75339	0.75131	0.74915
				428	0.75564	0.75335	0.75129	0.74914
				428.2	0.75558	0.75331	0.75126	0.74912
				428.4	0.75552	0.75327	0.75123	0.7491
				428.6	0.75547	0.75323	0.7512	0.74908
				428.8	0.75541	0.75319	0.75117	0.74906
				429	0.75535	0.75314	0.75114	0.74904
				429.2	0.7553	0.7531	0.75111	0.74902
				429.4	0.75524	0.75306	0.75108	0.749
				429.6	0.75518	0.75302	0.75106	0.74898
				429.8	0.75513	0.75298	0.75103	0.74896
				430	0.75507	0.75295	0.751	0.74895
				430.2	0.75502	0.75291	0.75097	0.74893
				430.4	0.75497	0.75287	0.75094	0.74891
				430.6	0.75491	0.75283	0.75092	0.74889
				430.8	0.75486	0.75279	0.75089	0.74887
				431	0.75481	0.75275	0.75086	0.74885
				431.2	0.75476	0.75271	0.75083	0.74884
				431.4	0.7547	0.75268	0.75081	0.74882
				431.6	0.75465	0.75264	0.75078	0.7488
				431.8	0.7546	0.7526	0.75075	0.74878
				432	0.75455	0.75257	0.75073	0.74876
				432.2	0.7545	0.75253	0.7507	0.74875
				432.4	0.75445	0.75249	0.75067	0.74873
				432.6	0.7544	0.75246	0.75065	0.74871
				432.8	0.75435	0.75242	0.75062	0.74869
				433	0.7543	0.75238	0.7506	0.74868
				433.2	0.75426	0.75235	0.75057	0.74866
				433.4	0.75421	0.75231	0.75055	0.74864
				433.6	0.75416	0.75228	0.75052	0.74862
				433.8	0.75411	0.75224	0.75049	0.74861
				434	0.75406	0.75221	0.75047	0.74859
				434.2	0.75402	0.75217	0.75044	0.74857
				434.4	0.75397	0.75214	0.75042	0.74855
				434.6	0.75393	0.75211	0.75039	0.74854
				434.8	0.75388	0.75207	0.75037	0.74852
				435	0.75383	0.75204	0.75034	0.7485
				435.2	0.75379	0.752	0.75032	0.74849
				435.4	0.75375	0.75197	0.7503	0.74847
				435.6	0.7537	0.75194	0.75027	0.74845
				435.8	0.75366	0.75191	0.75025	0.74844
				436	0.75361	0.75187	0.75022	0.74842
				436.2	0.75357	0.75184	0.7502	0.7484
				436.4	0.75353	0.75181	0.75018	0.74839
				436.6	0.75348	0.75178	0.75015	0.74837
				436.8	0.75344	0.75174	0.75013	0.74835
				437	0.7534	0.75171	0.7501	0.74834
				437.2	0.75336	0.75168	0.75008	0.74832
				437.4	0.75331	0.75165	0.75006	0.7483
				437.6	0.75327	0.75162	0.75003	0.74829
				437.8	0.75323	0.75159	0.75001	0.74827
				438	0.75319	0.75156	0.74999	0.74826
				438.2	0.75315	0.75152	0.74997	0.74824
				438.4	0.75311	0.75149	0.74994	0.74822
				438.6	0.75307	0.75146	0.74992	0.74821
				438.8	0.75303	0.75143	0.7499	0.74819
				439	0.75299	0.7514	0.74988	0.74818
				439.2	0.75295	0.75137	0.74985	0.74816
				439.4	0.75291	0.75134	0.74983	0.74814
				439.6	0.75287	0.75131	0.74981	0.74813
				439.8	0.75283	0.75128	0.74979	0.74811
				440	0.7528	0.75125	0.74976	0.7481
				440.2	0.75276	0.75123	0.74974	0.74808
				440.4	0.75272	0.7512	0.74972	0.74807
				440.6	0.75268	0.75117	0.7497	0.74805
				440.8	0.75264	0.75114	0.74968	0.74804
				441	0.75261	0.75111	0.74966	0.74802
				441.2	0.75257	0.75108	0.74963	0.748
				441.4	0.75253	0.75105	0.74961	0.74799
				441.6	0.7525	0.75103	0.74959	0.74797
				441.8	0.75246	0.751	0.74957	0.74796
				442	0.75242	0.75097	0.74955	0.74794
				442.2	0.75239	0.75094	0.74953	0.74793
				442.4	0.75235	0.75092	0.74951	0.74791
				442.6	0.75232	0.75089	0.74949	0.7479
				442.8	0.75228	0.75086	0.74947	0.74788
				443	0.75225	0.75083	0.74945	0.74787
				443.2	0.75221	0.75081	0.74942	0.74785
				443.4	0.75218	0.75078	0.7494	0.74784
				443.6	0.75214	0.75075	0.74938	0.74783
				443.8	0.75211	0.75073	0.74936	0.74781
				444	0.75208	0.7507	0.74934	0.7478
				444.2	0.75204	0.75067	0.74932	0.74778
				444.4	0.75201	0.75065	0.7493	0.74777
				444.6	0.75198	0.75062	0.74928	0.74775
				444.8	0.75194	0.7506	0.74926	0.74774
				445	0.75191	0.75057	0.74924	0.74772
				445.2	0.75188	0.75054	0.74922	0.74771
				445.4	0.75184	0.75052	0.7492	0.74769
				445.6	0.75181	0.75049	0.74918	0.74768
				445.8	0.75178	0.75047	0.74917	0.74767
				446	0.75175	0.75044	0.74915	0.74765
				446.2	0.75172	0.75042	0.74913	0.74764
				446.4	0.75168	0.75039	0.74911	0.74762
				446.6	0.75165	0.75037	0.74909	0.74761
				446.8	0.75162	0.75034	0.74907	0.7476
				447	0.75159	0.75032	0.74905	0.74758
				447.2	0.75156	0.75029	0.74903	0.74757
				447.4	0.75153	0.75027	0.74901	0.74755
				447.6	0.7515	0.75025	0.74899	0.74754
				447.8	0.75147	0.75022	0.74897	0.74753
				448	0.75144	0.7502	0.74896	0.74751
				448.2	0.75141	0.75017	0.74894	0.7475
				448.4	0.75138	0.75015	0.74892	0.74749
				448.6	0.75135	0.75013	0.7489	0.74747
				448.8	0.75132	0.7501	0.74888	0.74746
				449	0.75129	0.75008	0.74886	0.74744
				449.2	0.75126	0.75006	0.74885	0.74743
				449.4	0.75123	0.75003	0.74883	0.74742
				449.6	0.7512	0.75001	0.74881	0.7474
				449.8	0.75117	0.74999	0.74879	0.74739
				450	0.75114	0.74996	0.74877	0.74738

## Sheet: F2f
theta	t	theta	t
61.18	308	61.2	316.887
61.185	309	61.4	328.004
61.19	310	61.6	334.889
61.195	311	61.8	340.686
61.2	312	62	345.916
61.21	313	62.2	350.786
61.215	314	62.4	355.407
61.225	315	62.6	359.841
61.24	316	62.8	364.133
61.25	317	63	368.31
61.265	318	63.2	372.396
61.28	319	63.4	376.406
61.3	320	63.6	380.353
61.315	321	63.8	384.247
61.335	322	64	388.096
61.355	323	64.2	391.908
61.375	324	64.4	395.687
61.395	325
61.42	326
61.445	327
61.47	328
61.495	329
61.52	330
61.55	331
61.58	332
61.61	333
61.64	334
61.67	335
61.7	336
61.735	337
61.77	338
61.805	339
61.84	340
61.875	341
61.91	342
61.95	343
61.985	344
62.025	345
62.065	346
62.105	347
62.145	348
62.185	349
62.23	350
62.27	351
62.315	352
62.36	353
62.405	354
62.45	355
62.495	356
62.54	357
62.585	358
62.63	359
62.68	360
62.725	361
62.775	362
62.825	363
62.875	364
62.925	365
62.975	366
63.025	367
63.075	368
63.125	369
63.18	370
63.23	371
63.285	372
63.335	373
63.39	374
63.445	375
63.495	376
63.55	377
63.605	378
63.66	379
63.715	380
63.77	381
63.83	382
63.885	383
63.94	384
63.995	385
64.055	386
64.11	387
64.17	388
64.225	389
64.285	390
64.345	391
64.4	392

## Sheet: F3b(i)
62	0.83476	0.83282	0.83119	0.8298	0.82861	0.82757	0.82666	0.82586	0.82513	0.82449	0.8239	0.82337	0.82288	0.82243	0.82201	0.82163	0.82127	0.82094	0.82062	0.82033	0.82005	0.81978	0.81953	0.81929	0.81907	0.81885	0.81864	0.81844	0.81825	0.81806	0.81788	0.81771
62.01	0.83491	0.83295	0.8313	0.82989	0.82869	0.82764	0.82672	0.8259	0.82517	0.82452	0.82393	0.82339	0.8229	0.82245	0.82203	0.82164	0.82128	0.82095	0.82063	0.82033	0.82005	0.81979	0.81954	0.8193	0.81907	0.81885	0.81864	0.81844	0.81825	0.81806	0.81788	0.81771
62.02	0.83507	0.83308	0.8314	0.82998	0.82876	0.8277	0.82677	0.82595	0.82521	0.82456	0.82396	0.82342	0.82292	0.82247	0.82205	0.82166	0.8213	0.82096	0.82064	0.82034	0.82006	0.81979	0.81954	0.8193	0.81907	0.81885	0.81864	0.81844	0.81825	0.81806	0.81788	0.81771
62.03	0.83523	0.83321	0.83151	0.83007	0.82884	0.82777	0.82683	0.826	0.82526	0.82459	0.82399	0.82345	0.82295	0.82249	0.82207	0.82167	0.82131	0.82097	0.82065	0.82035	0.82007	0.8198	0.81955	0.81931	0.81908	0.81886	0.81865	0.81844	0.81825	0.81806	0.81788	0.81771
62.04	0.83539	0.83334	0.83162	0.83016	0.82891	0.82783	0.82688	0.82604	0.8253	0.82463	0.82402	0.82347	0.82297	0.82251	0.82208	0.82169	0.82132	0.82098	0.82066	0.82036	0.82007	0.81981	0.81955	0.81931	0.81908	0.81886	0.81865	0.81844	0.81825	0.81806	0.81788	0.8177
62.05	0.83556	0.83347	0.83173	0.83025	0.82899	0.8279	0.82694	0.82609	0.82534	0.82466	0.82405	0.8235	0.82299	0.82253	0.8221	0.8217	0.82134	0.82099	0.82067	0.82037	0.82008	0.81981	0.81956	0.81931	0.81908	0.81886	0.81865	0.81845	0.81825	0.81806	0.81788	0.8177
62.06	0.83572	0.83361	0.83184	0.83035	0.82907	0.82796	0.82699	0.82614	0.82538	0.8247	0.82408	0.82353	0.82302	0.82255	0.82212	0.82172	0.82135	0.821	0.82068	0.82038	0.82009	0.81982	0.81956	0.81932	0.81908	0.81886	0.81865	0.81845	0.81825	0.81806	0.81788	0.8177
62.07	0.83589	0.83374	0.83195	0.83044	0.82915	0.82803	0.82705	0.82619	0.82542	0.82473	0.82411	0.82355	0.82304	0.82257	0.82214	0.82174	0.82136	0.82101	0.82069	0.82038	0.8201	0.81982	0.81957	0.81932	0.81909	0.81886	0.81865	0.81845	0.81825	0.81806	0.81788	0.8177
62.08	0.83606	0.83388	0.83207	0.83053	0.82923	0.82809	0.82711	0.82624	0.82546	0.82477	0.82415	0.82358	0.82306	0.82259	0.82215	0.82175	0.82138	0.82103	0.8207	0.82039	0.8201	0.81983	0.81957	0.81932	0.81909	0.81887	0.81865	0.81845	0.81825	0.81806	0.81788	0.8177
62.09	0.83623	0.83402	0.83218	0.83063	0.82931	0.82816	0.82716	0.82628	0.8255	0.82481	0.82418	0.82361	0.82309	0.82261	0.82217	0.82177	0.82139	0.82104	0.82071	0.8204	0.82011	0.81984	0.81958	0.81933	0.81909	0.81887	0.81865	0.81845	0.81825	0.81806	0.81788	0.8177
62.1	0.8364	0.83416	0.8323	0.83073	0.82939	0.82823	0.82722	0.82633	0.82555	0.82484	0.82421	0.82363	0.82311	0.82263	0.82219	0.82178	0.8214	0.82105	0.82072	0.82041	0.82012	0.81984	0.81958	0.81933	0.8191	0.81887	0.81866	0.81845	0.81825	0.81806	0.81788	0.8177
62.11	0.83658	0.8343	0.83241	0.83082	0.82947	0.8283	0.82728	0.82638	0.82559	0.82488	0.82424	0.82366	0.82313	0.82265	0.82221	0.8218	0.82142	0.82106	0.82073	0.82042	0.82012	0.81985	0.81959	0.81934	0.8191	0.81887	0.81866	0.81845	0.81825	0.81806	0.81788	0.8177
62.12	0.83675	0.83445	0.83253	0.83092	0.82955	0.82837	0.82734	0.82643	0.82563	0.82492	0.82427	0.82369	0.82316	0.82267	0.82223	0.82181	0.82143	0.82107	0.82074	0.82043	0.82013	0.81985	0.81959	0.81934	0.8191	0.81888	0.81866	0.81845	0.81825	0.81806	0.81787	0.8177
62.13	0.83693	0.83459	0.83265	0.83102	0.82963	0.82844	0.8274	0.82648	0.82567	0.82495	0.8243	0.82372	0.82318	0.82269	0.82224	0.82183	0.82144	0.82108	0.82075	0.82043	0.82014	0.81986	0.8196	0.81934	0.81911	0.81888	0.81866	0.81845	0.81825	0.81806	0.81787	0.81769
62.14	0.83711	0.83474	0.83277	0.83112	0.82971	0.82851	0.82746	0.82653	0.82572	0.82499	0.82434	0.82374	0.82321	0.82271	0.82226	0.82184	0.82146	0.8211	0.82076	0.82044	0.82015	0.81987	0.8196	0.81935	0.81911	0.81888	0.81866	0.81845	0.81825	0.81806	0.81787	0.81769
62.15	0.8373	0.83489	0.83289	0.83122	0.8298	0.82858	0.82752	0.82659	0.82576	0.82503	0.82437	0.82377	0.82323	0.82274	0.82228	0.82186	0.82147	0.82111	0.82077	0.82045	0.82015	0.81987	0.8196	0.81935	0.81911	0.81888	0.81866	0.81845	0.81825	0.81806	0.81787	0.81769
62.16	0.83748	0.83504	0.83302	0.83132	0.82988	0.82865	0.82758	0.82664	0.82581	0.82507	0.8244	0.8238	0.82326	0.82276	0.8223	0.82188	0.82148	0.82112	0.82078	0.82046	0.82016	0.81988	0.81961	0.81936	0.81911	0.81889	0.81867	0.81846	0.81825	0.81806	0.81787	0.81769
62.17	0.83767	0.83519	0.83314	0.83142	0.82997	0.82872	0.82764	0.82669	0.82585	0.8251	0.82443	0.82383	0.82328	0.82278	0.82232	0.82189	0.8215	0.82113	0.82079	0.82047	0.82017	0.81988	0.81961	0.81936	0.81912	0.81889	0.81867	0.81846	0.81825	0.81806	0.81787	0.81769
62.18	0.83786	0.83534	0.83326	0.83153	0.83005	0.82879	0.8277	0.82674	0.82589	0.82514	0.82447	0.82386	0.8233	0.8228	0.82234	0.82191	0.82151	0.82114	0.8208	0.82048	0.82017	0.81989	0.81962	0.81936	0.81912	0.81889	0.81867	0.81846	0.81825	0.81806	0.81787	0.81769
62.19	0.83805	0.8355	0.83339	0.83163	0.83014	0.82886	0.82776	0.82679	0.82594	0.82518	0.8245	0.82389	0.82333	0.82282	0.82235	0.82192	0.82153	0.82115	0.82081	0.82049	0.82018	0.8199	0.81962	0.81937	0.81912	0.81889	0.81867	0.81846	0.81825	0.81806	0.81787	0.81769
62.2	0.83825	0.83566	0.83352	0.83174	0.83023	0.82894	0.82782	0.82685	0.82598	0.82522	0.82453	0.82392	0.82335	0.82284	0.82237	0.82194	0.82154	0.82117	0.82082	0.82049	0.82019	0.8199	0.81963	0.81937	0.81913	0.81889	0.81867	0.81846	0.81825	0.81806	0.81787	0.81769
62.21	0.83844	0.83582	0.83365	0.83184	0.83032	0.82901	0.82788	0.8269	0.82603	0.82526	0.82457	0.82394	0.82338	0.82286	0.82239	0.82196	0.82155	0.82118	0.82083	0.8205	0.8202	0.81991	0.81963	0.81938	0.81913	0.8189	0.81867	0.81846	0.81825	0.81806	0.81787	0.81768
62.22	0.83864	0.83598	0.83378	0.83195	0.83041	0.82909	0.82795	0.82695	0.82608	0.8253	0.8246	0.82397	0.8234	0.82289	0.82241	0.82197	0.82157	0.82119	0.82084	0.82051	0.8202	0.81991	0.81964	0.81938	0.81913	0.8189	0.81867	0.81846	0.81825	0.81806	0.81787	0.81768
62.23	0.83884	0.83614	0.83391	0.83206	0.8305	0.82916	0.82801	0.82701	0.82612	0.82534	0.82464	0.824	0.82343	0.82291	0.82243	0.82199	0.82158	0.8212	0.82085	0.82052	0.82021	0.81992	0.81964	0.81938	0.81914	0.8189	0.81868	0.81846	0.81826	0.81806	0.81787	0.81768
62.24	0.83905	0.8363	0.83405	0.83217	0.83059	0.82924	0.82808	0.82706	0.82617	0.82538	0.82467	0.82403	0.82346	0.82293	0.82245	0.82201	0.8216	0.82122	0.82086	0.82053	0.82022	0.81993	0.81965	0.81939	0.81914	0.8189	0.81868	0.81846	0.81826	0.81806	0.81787	0.81768
62.25	0.83925	0.83647	0.83418	0.83228	0.83068	0.82932	0.82814	0.82712	0.82622	0.82542	0.8247	0.82406	0.82348	0.82295	0.82247	0.82202	0.82161	0.82123	0.82087	0.82054	0.82023	0.81993	0.81965	0.81939	0.81914	0.81891	0.81868	0.81846	0.81826	0.81806	0.81786	0.81768
62.26	0.83946	0.83664	0.83432	0.83239	0.83077	0.82939	0.82821	0.82717	0.82626	0.82546	0.82474	0.82409	0.82351	0.82297	0.82249	0.82204	0.82162	0.82124	0.82088	0.82055	0.82023	0.81994	0.81966	0.8194	0.81915	0.81891	0.81868	0.81846	0.81826	0.81806	0.81786	0.81768
62.27	0.83967	0.83681	0.83446	0.83251	0.83087	0.82947	0.82827	0.82723	0.82631	0.8255	0.82477	0.82412	0.82353	0.823	0.82251	0.82205	0.82164	0.82125	0.82089	0.82056	0.82024	0.81994	0.81967	0.8194	0.81915	0.81891	0.81868	0.81846	0.81826	0.81806	0.81786	0.81768
62.28	0.83988	0.83698	0.8346	0.83262	0.83096	0.82955	0.82834	0.82728	0.82636	0.82554	0.82481	0.82415	0.82356	0.82302	0.82253	0.82207	0.82165	0.82126	0.8209	0.82057	0.82025	0.81995	0.81967	0.8194	0.81915	0.81891	0.81868	0.81847	0.81826	0.81806	0.81786	0.81768
62.29	0.8401	0.83716	0.83474	0.83274	0.83106	0.82963	0.8284	0.82734	0.82641	0.82558	0.82484	0.82418	0.82359	0.82304	0.82254	0.82209	0.82167	0.82128	0.82091	0.82057	0.82026	0.81996	0.81968	0.81941	0.81916	0.81892	0.81869	0.81847	0.81826	0.81806	0.81786	0.81767
62.3	0.84032	0.83733	0.83488	0.83285	0.83115	0.82971	0.82847	0.8274	0.82645	0.82562	0.82488	0.82421	0.82361	0.82306	0.82256	0.82211	0.82168	0.82129	0.82092	0.82058	0.82026	0.81996	0.81968	0.81941	0.81916	0.81892	0.81869	0.81847	0.81826	0.81806	0.81786	0.81767
62.31	0.84054	0.83751	0.83503	0.83297	0.83125	0.82979	0.82854	0.82745	0.8265	0.82566	0.82492	0.82424	0.82364	0.82309	0.82258	0.82212	0.8217	0.8213	0.82094	0.82059	0.82027	0.81997	0.81969	0.81942	0.81916	0.81892	0.81869	0.81847	0.81826	0.81805	0.81786	0.81767
62.32	0.84076	0.83769	0.83517	0.83309	0.83135	0.82987	0.82861	0.82751	0.82655	0.82571	0.82495	0.82428	0.82366	0.82311	0.8226	0.82214	0.82171	0.82131	0.82095	0.8206	0.82028	0.81998	0.81969	0.81942	0.81917	0.81892	0.81869	0.81847	0.81826	0.81805	0.81786	0.81767
62.33	0.84098	0.83787	0.83532	0.83321	0.83145	0.82996	0.82868	0.82757	0.8266	0.82575	0.82499	0.82431	0.82369	0.82313	0.82262	0.82216	0.82173	0.82133	0.82096	0.82061	0.82029	0.81998	0.8197	0.81943	0.81917	0.81892	0.81869	0.81847	0.81826	0.81805	0.81786	0.81767
62.34	0.84121	0.83806	0.83547	0.83333	0.83155	0.83004	0.82875	0.82763	0.82665	0.82579	0.82502	0.82434	0.82372	0.82316	0.82264	0.82217	0.82174	0.82134	0.82097	0.82062	0.8203	0.81999	0.8197	0.81943	0.81917	0.81893	0.81869	0.81847	0.81826	0.81805	0.81786	0.81767
62.35	0.84144	0.83825	0.83562	0.83346	0.83165	0.83012	0.82882	0.82769	0.8267	0.82583	0.82506	0.82437	0.82375	0.82318	0.82266	0.82219	0.82176	0.82135	0.82098	0.82063	0.8203	0.82	0.81971	0.81943	0.81918	0.81893	0.8187	0.81847	0.81826	0.81805	0.81786	0.81767
62.36	0.84167	0.83844	0.83578	0.83358	0.83175	0.83021	0.82889	0.82775	0.82675	0.82588	0.8251	0.8244	0.82377	0.8232	0.82269	0.82221	0.82177	0.82137	0.82099	0.82064	0.82031	0.82	0.81971	0.81944	0.81918	0.81893	0.8187	0.81847	0.81826	0.81805	0.81786	0.81767
62.37	0.84191	0.83863	0.83593	0.83371	0.83186	0.83029	0.82896	0.82781	0.8268	0.82592	0.82514	0.82443	0.8238	0.82323	0.82271	0.82223	0.82179	0.82138	0.821	0.82065	0.82032	0.82001	0.81972	0.81944	0.81918	0.81893	0.8187	0.81847	0.81826	0.81805	0.81786	0.81767
62.38	0.84214	0.83882	0.83609	0.83383	0.83196	0.83038	0.82903	0.82787	0.82686	0.82596	0.82517	0.82447	0.82383	0.82325	0.82273	0.82224	0.8218	0.82139	0.82101	0.82066	0.82033	0.82002	0.81972	0.81945	0.81919	0.81894	0.8187	0.81848	0.81826	0.81805	0.81785	0.81766
62.39	0.84238	0.83902	0.83625	0.83396	0.83207	0.83047	0.82911	0.82793	0.82691	0.82601	0.82521	0.8245	0.82386	0.82328	0.82275	0.82226	0.82182	0.82141	0.82102	0.82067	0.82033	0.82002	0.81973	0.81945	0.81919	0.81894	0.8187	0.81848	0.81826	0.81805	0.81785	0.81766
62.4	0.84262	0.83921	0.83641	0.83409	0.83217	0.83056	0.82918	0.82799	0.82696	0.82605	0.82525	0.82453	0.82388	0.8233	0.82277	0.82228	0.82183	0.82142	0.82103	0.82068	0.82034	0.82003	0.81973	0.81946	0.81919	0.81894	0.8187	0.81848	0.81826	0.81805	0.81785	0.81766
62.41	0.84286	0.83941	0.83657	0.83423	0.83228	0.83064	0.82925	0.82806	0.82701	0.8261	0.82529	0.82456	0.82391	0.82332	0.82279	0.8223	0.82185	0.82143	0.82105	0.82069	0.82035	0.82004	0.81974	0.81946	0.8192	0.81894	0.81871	0.81848	0.81826	0.81805	0.81785	0.81766
62.42	0.84311	0.83962	0.83673	0.83436	0.83239	0.83073	0.82933	0.82812	0.82707	0.82614	0.82533	0.8246	0.82394	0.82335	0.82281	0.82232	0.82186	0.82145	0.82106	0.8207	0.82036	0.82004	0.81975	0.81946	0.8192	0.81895	0.81871	0.81848	0.81826	0.81805	0.81785	0.81766
62.43	0.84335	0.83982	0.8369	0.83449	0.8325	0.83083	0.8294	0.82818	0.82712	0.82619	0.82537	0.82463	0.82397	0.82337	0.82283	0.82233	0.82188	0.82146	0.82107	0.82071	0.82037	0.82005	0.81975	0.81947	0.8192	0.81895	0.81871	0.81848	0.81826	0.81805	0.81785	0.81766
62.44	0.8436	0.84003	0.83706	0.83463	0.83261	0.83092	0.82948	0.82825	0.82717	0.82623	0.8254	0.82466	0.824	0.8234	0.82285	0.82235	0.8219	0.82147	0.82108	0.82072	0.82038	0.82006	0.81976	0.81947	0.81921	0.81895	0.81871	0.81848	0.81826	0.81805	0.81785	0.81766
62.45	0.84385	0.84024	0.83723	0.83477	0.83272	0.83101	0.82956	0.82831	0.82723	0.82628	0.82544	0.8247	0.82403	0.82342	0.82287	0.82237	0.82191	0.82149	0.82109	0.82073	0.82038	0.82006	0.81976	0.81948	0.81921	0.81896	0.81871	0.81848	0.81826	0.81805	0.81785	0.81766
62.46	0.8441	0.84045	0.83741	0.8349	0.83284	0.8311	0.82963	0.82838	0.82728	0.82633	0.82548	0.82473	0.82406	0.82345	0.8229	0.82239	0.82193	0.8215	0.8211	0.82074	0.82039	0.82007	0.81977	0.81948	0.81921	0.81896	0.81872	0.81848	0.81826	0.81805	0.81785	0.81765
62.47	0.84435	0.84066	0.83758	0.83505	0.83295	0.8312	0.82971	0.82844	0.82734	0.82637	0.82552	0.82477	0.82409	0.82347	0.82292	0.82241	0.82194	0.82151	0.82112	0.82075	0.8204	0.82008	0.81977	0.81949	0.81922	0.81896	0.81872	0.81849	0.81826	0.81805	0.81785	0.81765
62.48	0.8446	0.84087	0.83775	0.83519	0.83307	0.83129	0.82979	0.82851	0.82739	0.82642	0.82556	0.8248	0.82412	0.8235	0.82294	0.82243	0.82196	0.82153	0.82113	0.82076	0.82041	0.82008	0.81978	0.81949	0.81922	0.81896	0.81872	0.81849	0.81826	0.81805	0.81785	0.81765
62.49	0.84486	0.84109	0.83793	0.83533	0.83318	0.83139	0.82987	0.82857	0.82745	0.82647	0.8256	0.82484	0.82415	0.82352	0.82296	0.82245	0.82198	0.82154	0.82114	0.82077	0.82042	0.82009	0.81979	0.8195	0.81922	0.81897	0.81872	0.81849	0.81826	0.81805	0.81785	0.81765
62.5	0.84511	0.84131	0.83811	0.83548	0.8333	0.83149	0.82995	0.82864	0.82751	0.82652	0.82565	0.82487	0.82418	0.82355	0.82298	0.82247	0.82199	0.82155	0.82115	0.82078	0.82043	0.8201	0.81979	0.8195	0.81923	0.81897	0.81872	0.81849	0.81827	0.81805	0.81785	0.81765
62.51	0.84537	0.84153	0.83829	0.83562	0.83342	0.83158	0.83003	0.82871	0.82757	0.82657	0.82569	0.82491	0.82421	0.82358	0.82301	0.82249	0.82201	0.82157	0.82116	0.82079	0.82043	0.82011	0.8198	0.81951	0.81923	0.81897	0.81872	0.81849	0.81827	0.81805	0.81785	0.81765
62.52	0.84562	0.84176	0.83847	0.83577	0.83354	0.83168	0.83012	0.82878	0.82762	0.82662	0.82573	0.82494	0.82424	0.8236	0.82303	0.8225	0.82202	0.82158	0.82118	0.8208	0.82044	0.82011	0.8198	0.81951	0.81924	0.81897	0.81873	0.81849	0.81827	0.81805	0.81785	0.81765
62.53	0.84587	0.84198	0.83866	0.83592	0.83366	0.83178	0.8302	0.82885	0.82768	0.82666	0.82577	0.82498	0.82427	0.82363	0.82305	0.82252	0.82204	0.8216	0.82119	0.82081	0.82045	0.82012	0.81981	0.81952	0.81924	0.81898	0.81873	0.81849	0.81827	0.81805	0.81784	0.81765
62.54	0.84612	0.84221	0.83885	0.83607	0.83379	0.83188	0.83028	0.82892	0.82774	0.82671	0.82581	0.82501	0.8243	0.82366	0.82307	0.82254	0.82206	0.82161	0.8212	0.82082	0.82046	0.82013	0.81981	0.81952	0.81924	0.81898	0.81873	0.81849	0.81827	0.81805	0.81784	0.81764
62.55	0.84637	0.84244	0.83904	0.83623	0.83391	0.83199	0.83037	0.82899	0.8278	0.82676	0.82585	0.82505	0.82433	0.82368	0.8231	0.82256	0.82208	0.82163	0.82121	0.82083	0.82047	0.82013	0.81982	0.81953	0.81925	0.81898	0.81873	0.8185	0.81827	0.81805	0.81784	0.81764
62.56	0.84662	0.84267	0.83923	0.83638	0.83404	0.83209	0.83045	0.82906	0.82786	0.82681	0.8259	0.82509	0.82436	0.82371	0.82312	0.82258	0.82209	0.82164	0.82122	0.82084	0.82048	0.82014	0.81983	0.81953	0.81925	0.81899	0.81874	0.8185	0.81827	0.81805	0.81784	0.81764
62.57	0.84687	0.8429	0.83942	0.83654	0.83416	0.83219	0.83054	0.82913	0.82792	0.82687	0.82594	0.82512	0.82439	0.82374	0.82314	0.8226	0.82211	0.82166	0.82124	0.82085	0.82049	0.82015	0.81983	0.81954	0.81925	0.81899	0.81874	0.8185	0.81827	0.81805	0.81784	0.81764
62.58	0.84711	0.84314	0.83962	0.8367	0.83429	0.8323	0.83062	0.8292	0.82798	0.82692	0.82598	0.82516	0.82442	0.82376	0.82317	0.82262	0.82213	0.82167	0.82125	0.82086	0.8205	0.82016	0.81984	0.81954	0.81926	0.81899	0.81874	0.8185	0.81827	0.81805	0.81784	0.81764
62.59	0.84735	0.84337	0.83981	0.83686	0.83442	0.83241	0.83071	0.82928	0.82804	0.82697	0.82603	0.8252	0.82446	0.82379	0.82319	0.82264	0.82214	0.82168	0.82126	0.82087	0.82051	0.82016	0.81985	0.81955	0.81926	0.819	0.81874	0.8185	0.81827	0.81805	0.81784	0.81764
62.6	0.84758	0.84361	0.84001	0.83702	0.83456	0.83251	0.8308	0.82935	0.8281	0.82702	0.82607	0.82523	0.82449	0.82382	0.82321	0.82266	0.82216	0.8217	0.82127	0.82088	0.82051	0.82017	0.81985	0.81955	0.81927	0.819	0.81874	0.8185	0.81827	0.81805	0.81784	0.81764
62.61	0.84781	0.84385	0.84022	0.83718	0.83469	0.83262	0.83089	0.82942	0.82816	0.82707	0.82612	0.82527	0.82452	0.82385	0.82324	0.82268	0.82218	0.82171	0.82129	0.82089	0.82052	0.82018	0.81986	0.81956	0.81927	0.819	0.81875	0.8185	0.81827	0.81805	0.81784	0.81764
62.62	0.84803	0.84409	0.84042	0.83735	0.83482	0.83273	0.83098	0.8295	0.82823	0.82713	0.82616	0.82531	0.82455	0.82387	0.82326	0.8227	0.8222	0.82173	0.8213	0.8209	0.82053	0.82019	0.81986	0.81956	0.81927	0.819	0.81875	0.8185	0.81827	0.81805	0.81784	0.81764
62.63	0.84824	0.84433	0.84063	0.83752	0.83496	0.83284	0.83107	0.82957	0.82829	0.82718	0.82621	0.82535	0.82459	0.8239	0.82328	0.82272	0.82221	0.82175	0.82131	0.82091	0.82054	0.8202	0.81987	0.81957	0.81928	0.81901	0.81875	0.81851	0.81827	0.81805	0.81784	0.81764
62.64	0.84844	0.84457	0.84083	0.83769	0.8351	0.83295	0.83116	0.82965	0.82835	0.82723	0.82625	0.82539	0.82462	0.82393	0.82331	0.82275	0.82223	0.82176	0.82133	0.82092	0.82055	0.8202	0.81988	0.81957	0.81928	0.81901	0.81875	0.81851	0.81827	0.81805	0.81784	0.81763
62.65	0.84864	0.84481	0.84104	0.83786	0.83524	0.83307	0.83126	0.82973	0.82842	0.82729	0.8263	0.82543	0.82465	0.82396	0.82333	0.82277	0.82225	0.82178	0.82134	0.82094	0.82056	0.82021	0.81988	0.81958	0.81929	0.81901	0.81876	0.81851	0.81828	0.81805	0.81784	0.81763
62.66	0.84882	0.84505	0.84125	0.83803	0.83538	0.83318	0.83135	0.8298	0.82848	0.82734	0.82634	0.82547	0.82469	0.82399	0.82336	0.82279	0.82227	0.82179	0.82135	0.82095	0.82057	0.82022	0.81989	0.81958	0.81929	0.81902	0.81876	0.81851	0.81828	0.81805	0.81784	0.81763
62.67	0.84898	0.84529	0.84147	0.83821	0.83552	0.8333	0.83145	0.82988	0.82855	0.8274	0.82639	0.82551	0.82472	0.82402	0.82338	0.82281	0.82229	0.82181	0.82137	0.82096	0.82058	0.82023	0.8199	0.81959	0.8193	0.81902	0.81876	0.81851	0.81828	0.81805	0.81784	0.81763
62.68	0.84913	0.84554	0.84168	0.83838	0.83566	0.83341	0.83154	0.82996	0.82862	0.82745	0.82644	0.82555	0.82475	0.82405	0.82341	0.82283	0.8223	0.82182	0.82138	0.82097	0.82059	0.82023	0.8199	0.81959	0.8193	0.81902	0.81876	0.81851	0.81828	0.81805	0.81784	0.81763
62.69	0.84925	0.84577	0.8419	0.83856	0.83581	0.83353	0.83164	0.83004	0.82868	0.82751	0.82649	0.82559	0.82479	0.82407	0.82343	0.82285	0.82232	0.82184	0.82139	0.82098	0.8206	0.82024	0.81991	0.8196	0.8193	0.81903	0.81876	0.81852	0.81828	0.81805	0.81784	0.81763
62.7	0.84936	0.84601	0.84212	0.83874	0.83595	0.83365	0.83174	0.83012	0.82875	0.82756	0.82653	0.82563	0.82482	0.8241	0.82346	0.82287	0.82234	0.82185	0.82141	0.82099	0.82061	0.82025	0.81992	0.8196	0.81931	0.81903	0.81877	0.81852	0.81828	0.81805	0.81784	0.81763
62.71	0.84944	0.84625	0.84234	0.83893	0.8361	0.83377	0.83183	0.8302	0.82882	0.82762	0.82658	0.82567	0.82486	0.82413	0.82348	0.8229	0.82236	0.82187	0.82142	0.821	0.82062	0.82026	0.81992	0.81961	0.81931	0.81903	0.81877	0.81852	0.81828	0.81805	0.81784	0.81763
62.72	0.84949	0.84648	0.84256	0.83911	0.83625	0.83389	0.83193	0.83029	0.82889	0.82768	0.82663	0.82571	0.82489	0.82416	0.82351	0.82292	0.82238	0.82189	0.82143	0.82102	0.82063	0.82027	0.81993	0.81961	0.81932	0.81904	0.81877	0.81852	0.81828	0.81805	0.81784	0.81763
62.73	0.84951	0.84671	0.84279	0.8393	0.8364	0.83402	0.83204	0.83037	0.82895	0.82774	0.82668	0.82575	0.82493	0.82419	0.82354	0.82294	0.8224	0.8219	0.82145	0.82103	0.82064	0.82028	0.81994	0.81962	0.81932	0.81904	0.81877	0.81852	0.81828	0.81805	0.81784	0.81763
62.74	0.84949	0.84694	0.84301	0.83949	0.83656	0.83414	0.83214	0.83045	0.82902	0.8278	0.82673	0.82579	0.82496	0.82422	0.82356	0.82296	0.82242	0.82192	0.82146	0.82104	0.82065	0.82028	0.81994	0.81963	0.81933	0.81904	0.81878	0.81852	0.81828	0.81805	0.81784	0.81763
62.75	0.84943	0.84716	0.84324	0.83968	0.83671	0.83427	0.83224	0.83054	0.82909	0.82785	0.82678	0.82583	0.825	0.82426	0.82359	0.82298	0.82244	0.82194	0.82148	0.82105	0.82066	0.82029	0.81995	0.81963	0.81933	0.81905	0.81878	0.81853	0.81828	0.81805	0.81783	0.81762
62.76	0.84932	0.84738	0.84346	0.83987	0.83687	0.83439	0.83234	0.83062	0.82917	0.82791	0.82683	0.82588	0.82504	0.82429	0.82361	0.82301	0.82246	0.82195	0.82149	0.82106	0.82067	0.8203	0.81996	0.81964	0.81934	0.81905	0.81878	0.81853	0.81829	0.81805	0.81783	0.81762
62.77	0.84916	0.84759	0.84369	0.84006	0.83703	0.83452	0.83245	0.83071	0.82924	0.82797	0.82688	0.82592	0.82507	0.82432	0.82364	0.82303	0.82248	0.82197	0.8215	0.82108	0.82068	0.82031	0.81997	0.81964	0.81934	0.81905	0.81879	0.81853	0.81829	0.81806	0.81783	0.81762
62.78	0.84893	0.8478	0.84392	0.84026	0.83719	0.83465	0.83255	0.8308	0.82931	0.82803	0.82693	0.82596	0.82511	0.82435	0.82367	0.82305	0.82249	0.82199	0.82152	0.82109	0.82069	0.82032	0.81997	0.81965	0.81934	0.81906	0.81879	0.81853	0.81829	0.81806	0.81783	0.81762
62.79	0.84863	0.84799	0.84415	0.84046	0.83735	0.83478	0.83266	0.83089	0.82938	0.8281	0.82698	0.82601	0.82515	0.82438	0.82369	0.82308	0.82251	0.822	0.82153	0.8211	0.8207	0.82033	0.81998	0.81965	0.81935	0.81906	0.81879	0.81853	0.81829	0.81806	0.81783	0.81762
62.8	0.84826	0.84818	0.84438	0.84066	0.83751	0.83492	0.83277	0.83097	0.82946	0.82816	0.82703	0.82605	0.82518	0.82441	0.82372	0.8231	0.82253	0.82202	0.82155	0.82111	0.82071	0.82034	0.81999	0.81966	0.81935	0.81907	0.81879	0.81854	0.81829	0.81806	0.81783	0.81762
62.81	0.84778	0.84835	0.84461	0.84086	0.83768	0.83505	0.83288	0.83106	0.82953	0.82822	0.82708	0.82609	0.82522	0.82444	0.82375	0.82312	0.82255	0.82204	0.82156	0.82112	0.82072	0.82034	0.81999	0.81967	0.81936	0.81907	0.8188	0.81854	0.81829	0.81806	0.81783	0.81762
62.82	0.84721	0.84851	0.84484	0.84106	0.83784	0.83519	0.83299	0.83116	0.82961	0.82828	0.82714	0.82614	0.82526	0.82448	0.82378	0.82315	0.82257	0.82205	0.82158	0.82114	0.82073	0.82035	0.82	0.81967	0.81936	0.81907	0.8188	0.81854	0.81829	0.81806	0.81783	0.81762
62.83	0.84651	0.84866	0.84507	0.84127	0.83801	0.83532	0.8331	0.83125	0.82968	0.82834	0.82719	0.82618	0.8253	0.82451	0.8238	0.82317	0.82259	0.82207	0.82159	0.82115	0.82074	0.82036	0.82001	0.81968	0.81937	0.81908	0.8188	0.81854	0.81829	0.81806	0.81783	0.81762
62.84	0.84567	0.84879	0.8453	0.84148	0.83818	0.83546	0.83321	0.83134	0.82976	0.82841	0.82724	0.82623	0.82533	0.82454	0.82383	0.82319	0.82262	0.82209	0.82161	0.82116	0.82075	0.82037	0.82002	0.81969	0.81937	0.81908	0.8188	0.81854	0.8183	0.81806	0.81783	0.81762
62.85	0.84467	0.8489	0.84553	0.84168	0.83836	0.8356	0.83333	0.83143	0.82984	0.82847	0.8273	0.82627	0.82537	0.82457	0.82386	0.82322	0.82264	0.82211	0.82162	0.82118	0.82076	0.82038	0.82002	0.81969	0.81938	0.81909	0.81881	0.81855	0.8183	0.81806	0.81783	0.81762
62.86	0.8435	0.84899	0.84575	0.8419	0.83853	0.83574	0.83344	0.83153	0.82991	0.82854	0.82735	0.82632	0.82541	0.82461	0.82389	0.82324	0.82266	0.82212	0.82164	0.82119	0.82077	0.82039	0.82003	0.8197	0.81938	0.81909	0.81881	0.81855	0.8183	0.81806	0.81783	0.81762
62.87	0.84211	0.84905	0.84598	0.84211	0.83871	0.83589	0.83356	0.83162	0.82999	0.8286	0.82741	0.82637	0.82545	0.82464	0.82392	0.82327	0.82268	0.82214	0.82165	0.8212	0.82078	0.8204	0.82004	0.8197	0.81939	0.81909	0.81881	0.81855	0.8183	0.81806	0.81783	0.81762
62.88	0.84048	0.84908	0.8462	0.84232	0.83889	0.83603	0.83368	0.83172	0.83007	0.82867	0.82746	0.82641	0.82549	0.82467	0.82395	0.82329	0.8227	0.82216	0.82167	0.82121	0.8208	0.82041	0.82005	0.81971	0.81939	0.8191	0.81882	0.81855	0.8183	0.81806	0.81783	0.81762
62.89	0.83857	0.84909	0.84642	0.84253	0.83906	0.83618	0.8338	0.83182	0.83015	0.82874	0.82752	0.82646	0.82553	0.82471	0.82397	0.82332	0.82272	0.82218	0.82168	0.82123	0.82081	0.82042	0.82006	0.81972	0.8194	0.8191	0.81882	0.81855	0.8183	0.81806	0.81783	0.81762
62.9	0.83634	0.84906	0.84663	0.84275	0.83925	0.83633	0.83392	0.83191	0.83023	0.8288	0.82757	0.82651	0.82557	0.82474	0.824	0.82334	0.82274	0.8222	0.8217	0.82124	0.82082	0.82043	0.82006	0.81972	0.8194	0.81911	0.81882	0.81856	0.8183	0.81806	0.81783	0.81761
62.91	0.83374	0.84898	0.84684	0.84297	0.83943	0.83647	0.83404	0.83201	0.83031	0.82887	0.82763	0.82655	0.82561	0.82478	0.82403	0.82337	0.82276	0.82221	0.82171	0.82125	0.82083	0.82044	0.82007	0.81973	0.81941	0.81911	0.81883	0.81856	0.8183	0.81806	0.81783	0.81761
62.92	0.83071	0.84886	0.84705	0.84318	0.83961	0.83663	0.83416	0.83211	0.8304	0.82894	0.82769	0.8266	0.82565	0.82481	0.82406	0.82339	0.82278	0.82223	0.82173	0.82127	0.82084	0.82045	0.82008	0.81974	0.81942	0.81911	0.81883	0.81856	0.81831	0.81806	0.81783	0.81761
62.93	0.82717	0.84869	0.84725	0.8434	0.8398	0.83678	0.83428	0.83221	0.83048	0.82901	0.82775	0.82665	0.82569	0.82485	0.82409	0.82342	0.82281	0.82225	0.82175	0.82128	0.82085	0.82046	0.82009	0.81974	0.81942	0.81912	0.81883	0.81856	0.81831	0.81807	0.81783	0.81761
62.94	0.82304	0.84846	0.84744	0.84362	0.83999	0.83693	0.83441	0.83232	0.83056	0.82908	0.8278	0.8267	0.82573	0.82488	0.82412	0.82344	0.82283	0.82227	0.82176	0.82129	0.82086	0.82047	0.8201	0.81975	0.81943	0.81912	0.81884	0.81857	0.81831	0.81807	0.81783	0.81761
62.95	0.81823	0.84816	0.84762	0.84384	0.84018	0.83709	0.83453	0.83242	0.83065	0.82915	0.82786	0.82675	0.82578	0.82492	0.82415	0.82347	0.82285	0.82229	0.82178	0.82131	0.82088	0.82048	0.8201	0.81976	0.81943	0.81913	0.81884	0.81857	0.81831	0.81807	0.81783	0.81761
62.96	0.81261	0.84778	0.8478	0.84406	0.84037	0.83725	0.83466	0.83252	0.83073	0.82922	0.82792	0.8268	0.82582	0.82495	0.82418	0.82349	0.82287	0.82231	0.82179	0.82132	0.82089	0.82049	0.82011	0.81976	0.81944	0.81913	0.81884	0.81857	0.81831	0.81807	0.81783	0.81761
62.97	0.80605	0.84731	0.84796	0.84428	0.84057	0.8374	0.83479	0.83263	0.83082	0.82929	0.82798	0.82685	0.82586	0.82499	0.82421	0.82352	0.82289	0.82233	0.82181	0.82134	0.8209	0.8205	0.82012	0.81977	0.81944	0.81914	0.81885	0.81857	0.81831	0.81807	0.81783	0.81761
62.98	0.79838	0.84675	0.84811	0.8445	0.84076	0.83757	0.83492	0.83273	0.83091	0.82936	0.82804	0.8269	0.8259	0.82503	0.82425	0.82355	0.82292	0.82235	0.82183	0.82135	0.82091	0.82051	0.82013	0.81978	0.81945	0.81914	0.81885	0.81858	0.81832	0.81807	0.81784	0.81761
62.99	0.7894	0.84607	0.84825	0.84472	0.84096	0.83773	0.83505	0.83284	0.831	0.82944	0.8281	0.82695	0.82595	0.82506	0.82428	0.82357	0.82294	0.82237	0.82184	0.82136	0.82092	0.82052	0.82014	0.81978	0.81945	0.81914	0.81885	0.81858	0.81832	0.81807	0.81784	0.81761
63	0.77887	0.84527	0.84837	0.84494	0.84116	0.83789	0.83519	0.83295	0.83108	0.82951	0.82816	0.827	0.82599	0.8251	0.82431	0.8236	0.82296	0.82239	0.82186	0.82138	0.82094	0.82053	0.82015	0.81979	0.81946	0.81915	0.81886	0.81858	0.81832	0.81807	0.81784	0.81761
63.01	0.76652	0.84431	0.84848	0.84516	0.84136	0.83806	0.83532	0.83306	0.83117	0.82958	0.82823	0.82706	0.82603	0.82514	0.82434	0.82363	0.82299	0.82241	0.82188	0.82139	0.82095	0.82054	0.82015	0.8198	0.81947	0.81915	0.81886	0.81858	0.81832	0.81807	0.81784	0.81761
63.02	0.75202	0.84319	0.84856	0.84537	0.84156	0.83822	0.83546	0.83317	0.83127	0.82966	0.82829	0.82711	0.82608	0.82517	0.82437	0.82365	0.82301	0.82243	0.82189	0.82141	0.82096	0.82055	0.82016	0.81981	0.81947	0.81916	0.81886	0.81859	0.81832	0.81807	0.81784	0.81761
63.03	0.73497	0.84188	0.84862	0.84559	0.84176	0.83839	0.8356	0.83328	0.83136	0.82973	0.82835	0.82716	0.82612	0.82521	0.8244	0.82368	0.82303	0.82245	0.82191	0.82142	0.82097	0.82056	0.82017	0.81981	0.81948	0.81916	0.81887	0.81859	0.81833	0.81807	0.81784	0.81761
63.04	0.71495	0.84035	0.84865	0.8458	0.84197	0.83857	0.83573	0.8334	0.83145	0.82981	0.82842	0.82721	0.82617	0.82525	0.82444	0.82371	0.82306	0.82247	0.82193	0.82144	0.82098	0.82057	0.82018	0.81982	0.81948	0.81917	0.81887	0.81859	0.81833	0.81808	0.81784	0.81761
63.05	0.69143	0.83856	0.84866	0.84601	0.84217	0.83874	0.83588	0.83351	0.83154	0.82989	0.82848	0.82727	0.82621	0.82529	0.82447	0.82374	0.82308	0.82249	0.82195	0.82145	0.821	0.82058	0.82019	0.81983	0.81949	0.81917	0.81888	0.81859	0.81833	0.81808	0.81784	0.81761
63.06	0.66387	0.83649	0.84863	0.84622	0.84238	0.83891	0.83602	0.83363	0.83164	0.82997	0.82854	0.82732	0.82626	0.82533	0.8245	0.82377	0.8231	0.82251	0.82196	0.82147	0.82101	0.82059	0.8202	0.81983	0.8195	0.81918	0.81888	0.8186	0.81833	0.81808	0.81784	0.81761
63.07	0.63167	0.83408	0.84856	0.84642	0.84259	0.83909	0.83616	0.83374	0.83173	0.83004	0.82861	0.82738	0.82631	0.82537	0.82453	0.82379	0.82313	0.82253	0.82198	0.82148	0.82102	0.8206	0.82021	0.81984	0.8195	0.81918	0.81888	0.8186	0.81833	0.81808	0.81784	0.81761
63.08	0.59426	0.83128	0.84845	0.84661	0.84279	0.83927	0.83631	0.83386	0.83183	0.83012	0.82868	0.82743	0.82635	0.8254	0.82457	0.82382	0.82315	0.82255	0.822	0.8215	0.82103	0.82061	0.82022	0.81985	0.81951	0.81919	0.81889	0.8186	0.81834	0.81808	0.81784	0.81761
63.09	0.55116	0.82803	0.84829	0.8468	0.843	0.83944	0.83645	0.83398	0.83193	0.8302	0.82874	0.82749	0.8264	0.82544	0.8246	0.82385	0.82318	0.82257	0.82202	0.82151	0.82105	0.82062	0.82023	0.81986	0.81951	0.81919	0.81889	0.81861	0.81834	0.81808	0.81784	0.81761
63.1	0.50211	0.82427	0.84808	0.84699	0.84321	0.83963	0.8366	0.8341	0.83202	0.83029	0.82881	0.82754	0.82645	0.82548	0.82464	0.82388	0.8232	0.82259	0.82203	0.82153	0.82106	0.82063	0.82023	0.81986	0.81952	0.8192	0.81889	0.81861	0.81834	0.81808	0.81784	0.81761
63.11	0.44722	0.8199	0.84781	0.84717	0.84343	0.83981	0.83675	0.83422	0.83212	0.83037	0.82888	0.8276	0.82649	0.82552	0.82467	0.82391	0.82323	0.82261	0.82205	0.82154	0.82107	0.82064	0.82024	0.81987	0.81953	0.8192	0.8189	0.81861	0.81834	0.81808	0.81784	0.81761
63.12	0.38723	0.81483	0.84747	0.84733	0.84364	0.83999	0.8369	0.83434	0.83222	0.83045	0.82895	0.82766	0.82654	0.82557	0.8247	0.82394	0.82325	0.82263	0.82207	0.82156	0.82109	0.82065	0.82025	0.81988	0.81953	0.81921	0.8189	0.81862	0.81834	0.81809	0.81784	0.81761
63.13	0.32369	0.80893	0.84705	0.84749	0.84385	0.84018	0.83705	0.83447	0.83233	0.83053	0.82901	0.82771	0.82659	0.82561	0.82474	0.82397	0.82328	0.82265	0.82209	0.82157	0.8211	0.82067	0.82026	0.81989	0.81954	0.81921	0.81891	0.81862	0.81835	0.81809	0.81784	0.81761
63.14	0.25916	0.80208	0.84654	0.84764	0.84406	0.84037	0.83721	0.83459	0.83243	0.83062	0.82908	0.82777	0.82664	0.82565	0.82477	0.824	0.8233	0.82268	0.82211	0.82159	0.82111	0.82068	0.82027	0.8199	0.81955	0.81922	0.81891	0.81862	0.81835	0.81809	0.81784	0.81761
63.15	0.19714	0.7941	0.84594	0.84778	0.84427	0.84055	0.83736	0.83472	0.83253	0.8307	0.82915	0.82783	0.82669	0.82569	0.82481	0.82403	0.82333	0.8227	0.82213	0.8216	0.82113	0.82069	0.82028	0.8199	0.81955	0.81922	0.81892	0.81862	0.81835	0.81809	0.81784	0.81761
63.16	0.14171	0.78481	0.84522	0.8479	0.84448	0.84074	0.83752	0.83485	0.83264	0.83079	0.82923	0.82789	0.82674	0.82573	0.82484	0.82406	0.82335	0.82272	0.82214	0.82162	0.82114	0.8207	0.82029	0.81991	0.81956	0.81923	0.81892	0.81863	0.81835	0.81809	0.81784	0.81761
63.17	0.09694	0.77396	0.84437	0.848	0.84469	0.84094	0.83768	0.83498	0.83274	0.83087	0.8293	0.82795	0.82679	0.82577	0.82488	0.82409	0.82338	0.82274	0.82216	0.82164	0.82115	0.82071	0.8203	0.81992	0.81957	0.81923	0.81892	0.81863	0.81836	0.81809	0.81785	0.81761
63.18	0.06599	0.76129	0.84337	0.84809	0.8449	0.84113	0.83784	0.83511	0.83285	0.83096	0.82937	0.82801	0.82684	0.82582	0.82492	0.82412	0.82341	0.82276	0.82218	0.82165	0.82117	0.82072	0.82031	0.81993	0.81957	0.81924	0.81893	0.81863	0.81836	0.8181	0.81785	0.81761
63.19	0.05049	0.74649	0.84221	0.84815	0.8451	0.84132	0.838	0.83524	0.83295	0.83105	0.82944	0.82807	0.82689	0.82586	0.82495	0.82415	0.82343	0.82279	0.8222	0.82167	0.82118	0.82073	0.82032	0.81994	0.81958	0.81925	0.81893	0.81864	0.81836	0.8181	0.81785	0.81761
63.2	0.05023	0.72918	0.84085	0.8482	0.84531	0.84152	0.83817	0.83537	0.83306	0.83114	0.82951	0.82813	0.82694	0.8259	0.82499	0.82418	0.82346	0.82281	0.82222	0.82169	0.8212	0.82075	0.82033	0.81995	0.81959	0.81925	0.81894	0.81864	0.81836	0.8181	0.81785	0.81761
63.21	0.06341	0.70894	0.83928	0.84822	0.84551	0.84172	0.83833	0.83551	0.83317	0.83123	0.82959	0.82819	0.82699	0.82594	0.82503	0.82421	0.82348	0.82283	0.82224	0.8217	0.82121	0.82076	0.82034	0.81995	0.81959	0.81926	0.81894	0.81864	0.81837	0.8181	0.81785	0.81761
63.22	0.08725	0.68531	0.83746	0.8482	0.84571	0.84191	0.8385	0.83565	0.83328	0.83132	0.82966	0.82826	0.82704	0.82599	0.82506	0.82424	0.82351	0.82285	0.82226	0.82172	0.82122	0.82077	0.82035	0.81996	0.8196	0.81926	0.81895	0.81865	0.81837	0.8181	0.81785	0.81761
63.23	0.1186	0.65775	0.83536	0.84816	0.8459	0.84211	0.83867	0.83578	0.8334	0.83141	0.82974	0.82832	0.8271	0.82603	0.8251	0.82428	0.82354	0.82288	0.82228	0.82174	0.82124	0.82078	0.82036	0.81997	0.81961	0.81927	0.81895	0.81865	0.81837	0.8181	0.81785	0.81761
63.24	0.15453	0.62573	0.83292	0.84808	0.84609	0.84231	0.83884	0.83592	0.83351	0.8315	0.82982	0.82838	0.82715	0.82608	0.82514	0.82431	0.82357	0.8229	0.8223	0.82175	0.82125	0.82079	0.82037	0.81998	0.81961	0.81927	0.81896	0.81866	0.81837	0.81811	0.81785	0.81761
63.25	0.19262	0.58875	0.83011	0.84795	0.84628	0.84251	0.83901	0.83606	0.83362	0.8316	0.82989	0.82845	0.8272	0.82612	0.82518	0.82434	0.82359	0.82292	0.82232	0.82177	0.82127	0.82081	0.82038	0.81999	0.81962	0.81928	0.81896	0.81866	0.81838	0.81811	0.81785	0.81761
63.26	0.23102	0.54637	0.82687	0.84778	0.84646	0.84272	0.83918	0.8362	0.83374	0.83169	0.82997	0.82851	0.82726	0.82617	0.82521	0.82437	0.82362	0.82295	0.82234	0.82179	0.82128	0.82082	0.82039	0.82	0.81963	0.81929	0.81896	0.81866	0.81838	0.81811	0.81785	0.81761
63.27	0.26847	0.49838	0.82312	0.84756	0.84663	0.84292	0.83936	0.83635	0.83386	0.83179	0.83005	0.82858	0.82731	0.82621	0.82525	0.8244	0.82365	0.82297	0.82236	0.8218	0.8213	0.82083	0.8204	0.82001	0.81964	0.81929	0.81897	0.81867	0.81838	0.81811	0.81786	0.81761
63.28	0.30417	0.44493	0.81879	0.84728	0.8468	0.84312	0.83953	0.83649	0.83397	0.83188	0.83013	0.82864	0.82737	0.82626	0.82529	0.82444	0.82368	0.823	0.82238	0.82182	0.82131	0.82084	0.82041	0.82001	0.81964	0.8193	0.81897	0.81867	0.81838	0.81811	0.81786	0.81761
63.29	0.33767	0.38671	0.81379	0.84693	0.84696	0.84332	0.83971	0.83664	0.83409	0.83198	0.83021	0.82871	0.82742	0.82631	0.82533	0.82447	0.82371	0.82302	0.8224	0.82184	0.82133	0.82086	0.82042	0.82002	0.81965	0.8193	0.81898	0.81867	0.81839	0.81812	0.81786	0.81761
63.3	0.36877	0.32517	0.80801	0.8465	0.8471	0.84353	0.83989	0.83679	0.83421	0.83208	0.83029	0.82877	0.82748	0.82635	0.82537	0.8245	0.82373	0.82304	0.82242	0.82186	0.82134	0.82087	0.82044	0.82003	0.81966	0.81931	0.81898	0.81868	0.81839	0.81812	0.81786	0.81761
63.31	0.39743	0.26262	0.80131	0.846	0.84724	0.84373	0.84007	0.83694	0.83433	0.83218	0.83037	0.82884	0.82753	0.8264	0.82541	0.82454	0.82376	0.82307	0.82244	0.82188	0.82136	0.82088	0.82045	0.82004	0.81967	0.81932	0.81899	0.81868	0.81839	0.81812	0.81786	0.81762
63.32	0.42372	0.20222	0.79355	0.84539	0.84737	0.84393	0.84025	0.83709	0.83446	0.83228	0.83045	0.82891	0.82759	0.82645	0.82545	0.82457	0.82379	0.82309	0.82246	0.82189	0.82137	0.8209	0.82046	0.82005	0.81967	0.81932	0.81899	0.81869	0.8184	0.81812	0.81786	0.81762
63.33	0.44777	0.1477	0.78454	0.84468	0.84748	0.84413	0.84044	0.83724	0.83458	0.83238	0.83054	0.82898	0.82765	0.8265	0.82549	0.82461	0.82382	0.82312	0.82249	0.82191	0.82139	0.82091	0.82047	0.82006	0.81968	0.81933	0.819	0.81869	0.8184	0.81812	0.81786	0.81762
63.34	0.46973	0.1028	0.77409	0.84384	0.84758	0.84433	0.84062	0.83739	0.83471	0.83248	0.83062	0.82905	0.82771	0.82655	0.82553	0.82464	0.82385	0.82314	0.82251	0.82193	0.8214	0.82092	0.82048	0.82007	0.81969	0.81934	0.819	0.81869	0.8184	0.81813	0.81787	0.81762
63.35	0.48979	0.07057	0.76193	0.84287	0.84765	0.84453	0.84081	0.83755	0.83483	0.83258	0.8307	0.82912	0.82776	0.82659	0.82557	0.82468	0.82388	0.82317	0.82253	0.82195	0.82142	0.82094	0.82049	0.82008	0.8197	0.81934	0.81901	0.8187	0.8184	0.81813	0.81787	0.81762
63.36	0.50811	0.05276	0.74779	0.84174	0.84771	0.84473	0.841	0.8377	0.83496	0.83269	0.83079	0.82919	0.82782	0.82664	0.82562	0.82471	0.82391	0.82319	0.82255	0.82197	0.82144	0.82095	0.8205	0.82009	0.81971	0.81935	0.81901	0.8187	0.81841	0.81813	0.81787	0.81762
63.37	0.52486	0.04948	0.73134	0.84042	0.84775	0.84492	0.84119	0.83786	0.83509	0.83279	0.83088	0.82926	0.82788	0.82669	0.82566	0.82475	0.82394	0.82322	0.82257	0.82199	0.82145	0.82096	0.82051	0.8201	0.81971	0.81936	0.81902	0.81871	0.81841	0.81813	0.81787	0.81762
63.38	0.54018	0.05936	0.71218	0.83891	0.84776	0.84512	0.84138	0.83802	0.83522	0.8329	0.83096	0.82933	0.82794	0.82674	0.8257	0.82478	0.82397	0.82325	0.82259	0.822	0.82147	0.82098	0.82052	0.82011	0.81972	0.81936	0.81903	0.81871	0.81841	0.81814	0.81787	0.81762
63.39	0.55423	0.08002	0.6899	0.83716	0.84775	0.84531	0.84157	0.83818	0.83535	0.83301	0.83105	0.8294	0.828	0.82679	0.82574	0.82482	0.824	0.82327	0.82262	0.82202	0.82148	0.82099	0.82054	0.82012	0.81973	0.81937	0.81903	0.81872	0.81842	0.81814	0.81787	0.81762
63.4	0.56712	0.10861	0.66402	0.83515	0.8477	0.84549	0.84176	0.83835	0.83548	0.83311	0.83114	0.82948	0.82806	0.82684	0.82579	0.82486	0.82403	0.8233	0.82264	0.82204	0.8215	0.821	0.82055	0.82013	0.81974	0.81938	0.81904	0.81872	0.81842	0.81814	0.81787	0.81762
63.41	0.57898	0.14235	0.63406	0.83284	0.84762	0.84568	0.84195	0.83851	0.83562	0.83322	0.83123	0.82955	0.82812	0.8269	0.82583	0.82489	0.82406	0.82332	0.82266	0.82206	0.82152	0.82102	0.82056	0.82014	0.81975	0.81938	0.81904	0.81872	0.81842	0.81814	0.81788	0.81762
63.42	0.5899	0.17884	0.59953	0.83017	0.8475	0.84585	0.84214	0.83868	0.83576	0.83333	0.83132	0.82963	0.82819	0.82695	0.82587	0.82493	0.8241	0.82335	0.82268	0.82208	0.82153	0.82103	0.82057	0.82015	0.81975	0.81939	0.81905	0.81873	0.81843	0.81815	0.81788	0.81762
63.43	0.59998	0.2162	0.56002	0.82711	0.84734	0.84603	0.84234	0.83884	0.83589	0.83345	0.83141	0.8297	0.82825	0.827	0.82592	0.82497	0.82413	0.82338	0.82271	0.8221	0.82155	0.82105	0.82058	0.82016	0.81976	0.8194	0.81905	0.81873	0.81843	0.81815	0.81788	0.81763
63.44	0.6093	0.25309	0.51524	0.82359	0.84712	0.84619	0.84253	0.83901	0.83603	0.83356	0.8315	0.82978	0.82831	0.82705	0.82596	0.825	0.82416	0.82341	0.82273	0.82212	0.82157	0.82106	0.8206	0.82017	0.81977	0.8194	0.81906	0.81874	0.81844	0.81815	0.81788	0.81763
63.45	0.61794	0.2886	0.46521	0.81954	0.84686	0.84635	0.84273	0.83918	0.83617	0.83367	0.8316	0.82985	0.82838	0.82711	0.82601	0.82504	0.82419	0.82343	0.82275	0.82214	0.82158	0.82107	0.82061	0.82018	0.81978	0.81941	0.81907	0.81874	0.81844	0.81815	0.81788	0.81763
63.46	0.62595	0.32219	0.41036	0.81488	0.84653	0.84651	0.84292	0.83935	0.83631	0.83379	0.83169	0.82993	0.82844	0.82716	0.82605	0.82508	0.82422	0.82346	0.82278	0.82216	0.8216	0.82109	0.82062	0.82019	0.81979	0.81942	0.81907	0.81875	0.81844	0.81816	0.81788	0.81763
63.47	0.6334	0.35357	0.35173	0.80952	0.84613	0.84665	0.84312	0.83953	0.83646	0.8339	0.83179	0.83001	0.8285	0.82721	0.8261	0.82512	0.82426	0.82349	0.8228	0.82218	0.82162	0.8211	0.82063	0.8202	0.8198	0.81942	0.81908	0.81875	0.81845	0.81816	0.81789	0.81763
63.48	0.64034	0.38266	0.29109	0.80333	0.84565	0.84678	0.84331	0.8397	0.8366	0.83402	0.83188	0.83009	0.82857	0.82727	0.82614	0.82516	0.82429	0.82352	0.82282	0.8222	0.82163	0.82112	0.82065	0.82021	0.81981	0.81943	0.81908	0.81876	0.81845	0.81816	0.81789	0.81763
63.49	0.64682	0.40947	0.23103	0.7962	0.84509	0.8469	0.84351	0.83988	0.83674	0.83414	0.83198	0.83017	0.82864	0.82732	0.82619	0.8252	0.82432	0.82354	0.82285	0.82222	0.82165	0.82113	0.82066	0.82022	0.81982	0.81944	0.81909	0.81876	0.81845	0.81816	0.81789	0.81763
63.5	0.65287	0.43408	0.17478	0.78796	0.84442	0.84701	0.8437	0.84005	0.83689	0.83426	0.83208	0.83025	0.8287	0.82738	0.82623	0.82524	0.82435	0.82357	0.82287	0.82224	0.82167	0.82115	0.82067	0.82023	0.81982	0.81945	0.81909	0.81877	0.81846	0.81817	0.81789	0.81763
63.51	0.65853	0.45664	0.12584	0.77844	0.84365	0.8471	0.84389	0.84023	0.83704	0.83438	0.83217	0.83033	0.82877	0.82743	0.82628	0.82527	0.82439	0.8236	0.8229	0.82226	0.82169	0.82116	0.82068	0.82024	0.81983	0.81945	0.8191	0.81877	0.81846	0.81817	0.81789	0.81763
63.52	0.66384	0.47729	0.08745	0.76742	0.84275	0.84718	0.84408	0.84041	0.83719	0.8345	0.83227	0.83041	0.82884	0.82749	0.82633	0.82531	0.82442	0.82363	0.82292	0.82228	0.8217	0.82118	0.8207	0.82025	0.81984	0.81946	0.81911	0.81878	0.81847	0.81817	0.8179	0.81764
63.53	0.66883	0.4962	0.06194	0.75466	0.84171	0.84724	0.84427	0.84059	0.83734	0.83463	0.83238	0.83049	0.82891	0.82755	0.82638	0.82536	0.82446	0.82366	0.82295	0.8223	0.82172	0.82119	0.82071	0.82026	0.81985	0.81947	0.81911	0.81878	0.81847	0.81818	0.8179	0.81764
63.54	0.67352	0.51351	0.05029	0.73987	0.8405	0.84728	0.84446	0.84077	0.83749	0.83475	0.83248	0.83058	0.82897	0.82761	0.82642	0.8254	0.82449	0.82369	0.82297	0.82232	0.82174	0.82121	0.82072	0.82027	0.81986	0.81948	0.81912	0.81879	0.81847	0.81818	0.8179	0.81764
63.55	0.67793	0.52938	0.05205	0.72272	0.83912	0.8473	0.84465	0.84096	0.83765	0.83488	0.83258	0.83066	0.82904	0.82766	0.82647	0.82544	0.82453	0.82372	0.823	0.82235	0.82176	0.82122	0.82074	0.82029	0.81987	0.81948	0.81913	0.81879	0.81848	0.81818	0.8179	0.81764
63.56	0.68209	0.54395	0.06556	0.70285	0.83753	0.84729	0.84483	0.84114	0.8378	0.835	0.83268	0.83075	0.82911	0.82772	0.82652	0.82548	0.82456	0.82375	0.82302	0.82237	0.82178	0.82124	0.82075	0.8203	0.81988	0.81949	0.81913	0.8188	0.81848	0.81818	0.81791	0.81764
63.57	0.68602	0.55734	0.0884	0.67984	0.8357	0.84726	0.84501	0.84133	0.83796	0.83513	0.83279	0.83083	0.82918	0.82778	0.82657	0.82552	0.8246	0.82378	0.82305	0.82239	0.8218	0.82126	0.82076	0.82031	0.81989	0.8195	0.81914	0.8188	0.81849	0.81819	0.81791	0.81764
63.58	0.68974	0.56966	0.11793	0.65326	0.8336	0.84719	0.84519	0.84151	0.83812	0.83526	0.83289	0.83092	0.82926	0.82784	0.82662	0.82556	0.82463	0.82381	0.82307	0.82241	0.82181	0.82127	0.82078	0.82032	0.8199	0.81951	0.81915	0.81881	0.81849	0.81819	0.81791	0.81764
63.59	0.69325	0.58102	0.15168	0.62264	0.8312	0.84709	0.84536	0.8417	0.83828	0.83539	0.833	0.83101	0.82933	0.8279	0.82667	0.8256	0.82467	0.82384	0.8231	0.82243	0.82183	0.82129	0.82079	0.82033	0.81991	0.81952	0.81915	0.81881	0.81849	0.81819	0.81791	0.81765
63.6	0.69659	0.59151	0.18754	0.58755	0.82845	0.84695	0.84553	0.84188	0.83844	0.83553	0.83311	0.8311	0.8294	0.82796	0.82672	0.82565	0.8247	0.82387	0.82312	0.82246	0.82185	0.8213	0.8208	0.82034	0.81992	0.81952	0.81916	0.81882	0.8185	0.8182	0.81791	0.81765
63.61	0.69975	0.60122	0.22391	0.54763	0.8253	0.84676	0.84569	0.84207	0.8386	0.83566	0.83322	0.83118	0.82947	0.82802	0.82677	0.82569	0.82474	0.8239	0.82315	0.82248	0.82187	0.82132	0.82082	0.82035	0.81993	0.81953	0.81917	0.81882	0.8185	0.8182	0.81792	0.81765
63.62	0.70275	0.61021	0.25962	0.50271	0.82169	0.84653	0.84585	0.84226	0.83877	0.8358	0.83333	0.83127	0.82955	0.82808	0.82683	0.82573	0.82478	0.82393	0.82318	0.8225	0.82189	0.82134	0.82083	0.82037	0.81994	0.81954	0.81917	0.81883	0.81851	0.8182	0.81792	0.81765
63.63	0.7056	0.61856	0.29392	0.45287	0.81756	0.84624	0.846	0.84245	0.83893	0.83593	0.83344	0.83137	0.82962	0.82815	0.82688	0.82578	0.82481	0.82396	0.8232	0.82252	0.82191	0.82135	0.82084	0.82038	0.81995	0.81955	0.81918	0.81883	0.81851	0.81821	0.81792	0.81765
63.64	0.70832	0.62633	0.32635	0.39862	0.81282	0.84588	0.84614	0.84263	0.8391	0.83607	0.83355	0.83146	0.8297	0.82821	0.82693	0.82582	0.82485	0.82399	0.82323	0.82255	0.82193	0.82137	0.82086	0.82039	0.81996	0.81956	0.81919	0.81884	0.81852	0.81821	0.81793	0.81765
63.65	0.71091	0.63357	0.35668	0.34107	0.80738	0.84546	0.84627	0.84282	0.83927	0.83621	0.83366	0.83155	0.82978	0.82827	0.82698	0.82586	0.82489	0.82402	0.82326	0.82257	0.82195	0.82139	0.82087	0.8204	0.81997	0.81957	0.81919	0.81885	0.81852	0.81822	0.81793	0.81766
63.66	0.71338	0.64032	0.38483	0.28198	0.80113	0.84497	0.84639	0.84301	0.83943	0.83635	0.83378	0.83164	0.82985	0.82834	0.82704	0.82591	0.82492	0.82406	0.82328	0.82259	0.82197	0.8214	0.82089	0.82041	0.81998	0.81957	0.8192	0.81885	0.81853	0.81822	0.81793	0.81766
63.67	0.71573	0.64664	0.41081	0.22387	0.79394	0.84438	0.8465	0.8432	0.83961	0.83649	0.83389	0.83174	0.82993	0.8284	0.82709	0.82595	0.82496	0.82409	0.82331	0.82262	0.82199	0.82142	0.8209	0.82043	0.81999	0.81958	0.81921	0.81886	0.81853	0.81822	0.81793	0.81766
63.68	0.71798	0.65255	0.43472	0.16976	0.78568	0.8437	0.8466	0.84338	0.83978	0.83663	0.83401	0.83183	0.83001	0.82846	0.82714	0.826	0.825	0.82412	0.82334	0.82264	0.82201	0.82144	0.82092	0.82044	0.82	0.81959	0.81922	0.81886	0.81853	0.81823	0.81794	0.81766
[truncated: 932 more rows]

## Sheet: F3b(ii)
62	0.79963	0.80111	0.80239	0.80349	0.80445	0.80528	0.806	0.80662	0.80717	0.80765	0.80807	0.80843	0.80875	0.80903	0.80927	0.80948	0.80966	0.80982	0.80995	0.81006	0.81016	0.81023	0.81029	0.81034	0.81038	0.8104	0.81041	0.81041	0.8104	0.81039	0.81036	0.81033
[truncated: 1,100 more rows]

[truncated: 7 more sheets: F3d, F3f, F4b, F4c, F4d, F4f, F5a]
